# Supplementary material for: 2-(2-Oxo-2-phenyl­ethyl)-1,2-benziso­thia­zol-3(2H)-one 1,1-dioxide
Source: Acta Crystallogr Sect E Struct Rep Online. 2010 Feb 13;66(Pt 3):o616. doi: 10.1107/S1600536810005404 (PMC2983549; doi:10.1107/S1600536810005404)
Supplement: Supplementary file 2 [file e-66-0o616-Isup2.hkl]

#
# h,k,l, Fc-squared, Fo-squared, sigma(Fo-squared) and status flag
#
data_I
_shelx_title ' Compound X  CLOLORLESS BLOCK'
_shelx_refln_list_code          4
_shelx_F_calc_maximum      156.46
_exptl_crystal_F_000       624.00
_reflns_d_resolution_high  0.7705
 
loop_
 _symmetry_equiv_pos_as_xyz
 'x, y, z'
 '-x+1/2, y+1/2, -z+1/2'
 '-x, -y, -z'
 'x-1/2, -y-1/2, z-1/2'
 
_cell_length_a     8.0730
_cell_length_b     9.1270
_cell_length_c    18.0143
_cell_angle_alpha  90.000
_cell_angle_beta   95.462
_cell_angle_gamma  90.000
 
_shelx_F_squared_multiplier     1.000
 
loop_
 _refln_index_h
 _refln_index_k
 _refln_index_l
 _refln_F_squared_calc
 _refln_F_squared_meas
 _refln_F_squared_sigma
 _refln_observed_status
   2   0   0     7517.04     7167.27     91.59 o
   4   0   0     1054.77     1081.09     21.12 o
   6   0   0      105.53      118.14      2.20 o
  10   0   0       41.35       40.84      6.92 o
   1   1   0       15.24        0.66      0.82 o
   2   1   0        7.65       15.31      0.47 o
   3   1   0      722.31      749.33      7.11 o
   4   1   0      470.93      453.89      5.04 o
   5   1   0      203.44      239.14      2.87 o
   6   1   0      699.49      667.57      9.62 o
   7   1   0      130.08      134.75      5.34 o
   8   1   0      700.65      742.67     22.28 o
   9   1   0       14.03        2.85      5.86 o
  10   1   0      191.64      215.21      9.26 o
   0   2   0      133.05       91.23      6.73 o
   1   2   0     1768.11     2085.03     57.24 o
   2   2   0     5762.69     5419.39     60.98 o
   3   2   0      570.91      552.77      5.73 o
   4   2   0      162.15      161.09      3.87 o
   5   2   0      339.91      349.98      8.87 o
   6   2   0      262.41      263.50      4.84 o
   7   2   0      208.12      197.82      4.31 o
   8   2   0        0.81        0.41      3.18 o
   9   2   0        2.08        1.18      3.59 o
  10   2   0       47.15       57.83      9.14 o
   1   3   0      145.10      129.47      4.43 o
   2   3   0      999.51     1112.85     41.72 o
   3   3   0      396.75      403.56      5.02 o
   4   3   0       63.61       64.20      3.56 o
   5   3   0      182.88      158.50      6.44 o
   6   3   0      417.25      402.65      6.46 o
   7   3   0      115.83      106.68     15.85 o
   8   3   0        5.70        0.33      2.43 o
   9   3   0        0.51        1.27      1.61 o
  10   3   0       75.90       92.15      5.79 o
   0   4   0     2111.59     2139.26     28.74 o
   1   4   0      350.09      409.44      5.13 o
   2   4   0      892.12     1037.99     25.09 o
   3   4   0      350.43      359.78      6.42 o
   4   4   0        2.64       11.37      0.90 o
   5   4   0        0.18        1.91      1.56 o
   6   4   0       11.91       10.08      0.86 o
   7   4   0        5.46        3.50      1.57 o
   8   4   0       27.73       41.64      8.96 o
   9   4   0        4.83        7.91      4.59 o
   1   5   0       42.87       42.03      1.20 o
   2   5   0        1.58        4.47      3.00 o
   3   5   0        3.33       -0.38      1.28 o
   4   5   0      162.11      171.89      4.20 o
   5   5   0        5.41        9.01      1.57 o
   6   5   0      134.44      130.35      3.06 o
   7   5   0      716.91      701.28     14.56 o
   8   5   0      159.45      177.20      6.60 o
   9   5   0        0.37       -3.26      7.29 o
   0   6   0      333.23      398.72     21.86 o
   1   6   0     1647.28     1610.67     18.54 o
   2   6   0       56.11       50.70      8.16 o
   3   6   0      692.33      691.18     10.00 o
   4   6   0       54.73       49.91      2.04 o
   5   6   0        9.28        8.15      2.00 o
   6   6   0       42.79       31.03      6.47 o
   7   6   0        5.35        6.86      1.36 o
   8   6   0        4.53        0.38      3.84 o
   1   7   0      246.43      233.04      6.20 o
   2   7   0      228.28      222.56      4.24 o
   3   7   0      204.99      178.49      6.32 o
   4   7   0       42.03       36.37      1.51 o
   5   7   0      356.24      361.18     13.83 o
   6   7   0       42.84       47.38     13.15 o
   7   7   0      409.72      406.20     29.55 o
   8   7   0        1.39       -3.33      3.21 o
   0   8   0        0.13        0.42      1.73 o
   1   8   0      258.23      258.41     32.44 o
   2   8   0      114.12      109.31      5.43 o
   3   8   0     1287.87     1268.34     18.17 o
   4   8   0        3.37       13.97      2.32 o
   5   8   0       42.38       45.25      5.52 o
   6   8   0       65.19       66.35      3.45 o
   7   8   0       10.24       19.13      6.30 o
   1   9   0      191.50      192.95     12.07 o
   2   9   0       68.84       71.86      4.97 o
   3   9   0      176.42      206.31     14.77 o
   4   9   0       92.45       97.01      7.37 o
   5   9   0       56.68       71.21      4.79 o
   6   9   0      188.94      154.10     20.43 o
   0  10   0       10.31       10.87      7.29 o
   1  10   0      296.09      342.11      9.10 o
   2  10   0       20.29       11.54     11.13 o
   3  10   0       17.68       22.10      2.62 o
   4  10   0       99.02       81.67     15.02 o
   5  10   0       68.81       87.85     15.29 o
   1  11   0       76.95       81.81      4.99 o
   2  11   0        0.20        1.00      2.90 o
   3  11   0        0.04        5.43      4.03 o
  -9   0   1        0.35       -5.43      3.72 o
  -7   0   1      372.01      372.71      5.89 o
  -5   0   1     8139.62     8094.21    115.60 o
  -3   0   1      196.27      230.45      3.60 o
   1   0   1      641.35      581.92     13.06 o
   3   0   1      226.02      268.89      3.89 o
   5   0   1       25.01       23.69      1.14 o
   7   0   1     2315.71     2365.39     57.56 o
   9   0   1      159.09      216.79     14.43 o
 -10   1   1       47.74       46.85      5.13 o
  -9   1   1       83.20       94.90      4.21 o
  -8   1   1       10.18       13.39      2.33 o
  -7   1   1      641.68      637.54      9.79 o
  -6   1   1      396.72      412.50     12.00 o
  -5   1   1     1453.62     1487.45     43.57 o
  -4   1   1      921.87      996.11     10.76 o
  -3   1   1      351.05      354.17      5.42 o
  -2   1   1      298.89      313.66      7.17 o
  -1   1   1     1498.53     1533.90     55.95 o
   0   1   1      146.77      157.34      2.72 o
   1   1   1     2988.44     2899.34     40.64 o
   2   1   1     2384.41     2341.69     25.94 o
   3   1   1      463.34      409.09      9.60 o
   4   1   1       67.40       65.59      1.77 o
   5   1   1      113.90      107.70      9.59 o
   6   1   1       53.07       52.08      4.77 o
   7   1   1      352.34      374.85      5.76 o
   8   1   1      150.55      160.63      5.02 o
   9   1   1      132.25      113.13      5.98 o
  10   1   1        0.87       15.11      8.47 o
 -10   2   1       12.39        8.17      2.57 o
  -9   2   1       29.91       36.21      3.46 o
  -8   2   1       15.49        7.34      2.59 o
  -7   2   1      577.99      614.10     23.92 o
  -6   2   1      101.75       93.73      2.14 o
  -5   2   1       44.54       49.48      4.94 o
  -4   2   1      572.61      570.92     19.88 o
  -3   2   1      947.04      855.91      9.26 o
  -2   2   1      866.49      837.62      8.99 o
  -1   2   1     5775.33     5293.73     58.25 o
   0   2   1      835.48      774.31     15.05 o
   1   2   1      199.78      168.35      2.17 o
   2   2   1       89.28       73.95      2.34 o
   3   2   1     2005.80     2036.04     21.26 o
   4   2   1      256.01      253.47      5.64 o
   5   2   1     1567.43     1592.48     33.05 o
   6   2   1       57.67       56.28      2.06 o
   7   2   1      281.65      254.87      5.07 o
   8   2   1        1.66        1.19      1.79 o
   9   2   1      364.73      378.55     18.32 o
  10   2   1       70.12       70.98      5.11 o
 -10   3   1       50.96       50.62      6.79 o
  -9   3   1       20.28       44.75      4.13 o
  -8   3   1      299.48      342.64     10.00 o
  -7   3   1      128.50      119.86      4.32 o
  -6   3   1      112.07      110.20      2.84 o
  -5   3   1      116.07      126.98      8.03 o
  -4   3   1      113.66      108.33      2.64 o
  -3   3   1      319.10      305.08      3.53 o
  -2   3   1      259.96      269.45      3.54 o
  -1   3   1     3669.48     3473.80     35.23 o
   0   3   1      732.19      642.57      6.66 o
   1   3   1      779.33      753.72      8.53 o
   2   3   1        5.43        3.17      0.86 o
   3   3   1       26.55       30.42      4.32 o
   4   3   1       69.25       44.97      2.76 o
   5   3   1        5.87        5.23      0.46 o
   6   3   1      418.28      430.58     37.89 o
   7   3   1       26.96       12.95      2.84 o
   8   3   1        1.19       -1.41      1.39 o
   9   3   1      149.49      164.88      8.13 o
  10   3   1        0.01       16.32      6.92 o
  -9   4   1      392.32      364.18     11.53 o
  -8   4   1      149.74      174.16      6.99 o
  -7   4   1      136.07      128.12      3.18 o
  -6   4   1      270.33      267.13      9.43 o
  -5   4   1     1614.00     1591.17     31.11 o
  -4   4   1      215.34      188.86      2.79 o
  -3   4   1        5.58        3.41      0.84 o
  -2   4   1      206.00      280.94      6.52 o
  -1   4   1      979.22     1001.46      9.83 o
   0   4   1      492.20      530.57      8.19 o
   1   4   1     1542.70     1528.63     18.50 o
   2   4   1      366.16      400.17      5.00 o
   3   4   1       10.57       11.64      2.74 o
   4   4   1        2.81        2.89      0.73 o
   5   4   1      326.32      336.51     13.36 o
   6   4   1      247.33      252.47     17.40 o
   7   4   1     1707.23     1857.87     65.23 o
   8   4   1       99.71      114.73     18.80 o
   9   4   1      181.39      158.10     18.88 o
  -9   5   1       26.12       24.02      4.23 o
  -8   5   1       20.35       15.19      9.13 o
  -7   5   1       10.15        8.58      2.43 o
  -6   5   1      210.56      200.50     11.70 o
  -5   5   1       34.43       28.62      1.54 o
  -4   5   1       41.69       47.26      1.64 o
  -3   5   1      224.00      226.43     13.52 o
  -2   5   1        0.17        1.13      1.26 o
  -1   5   1       60.04       51.42      2.56 o
   0   5   1      769.86      746.75      8.15 o
   1   5   1       71.92       55.43      3.79 o
   2   5   1      171.50      135.28      2.26 o
   3   5   1      236.56      237.76     16.46 o
   4   5   1      293.69      272.58      9.20 o
   5   5   1      181.73      158.61     14.09 o
   6   5   1      124.60      121.35      2.49 o
   7   5   1        2.14       -2.10      2.11 o
   8   5   1        4.92        4.24      2.09 o
   9   5   1       71.27       70.32      6.23 o
  -9   6   1       31.77       70.05     21.75 o
  -8   6   1      534.27      534.03     30.46 o
  -7   6   1      353.06      351.54     12.46 o
  -6   6   1      483.28      454.16     34.06 o
  -5   6   1       83.23       71.62      3.83 o
  -4   6   1     2803.88     2785.23     32.15 o
  -3   6   1      167.07      165.72      4.37 o
  -2   6   1      509.87      503.48     21.20 o
  -1   6   1      126.71      160.76      6.93 o
   0   6   1      329.14      327.34     16.25 o
   1   6   1        5.26       10.77      2.01 o
   2   6   1        4.83       11.49      1.14 o
   3   6   1        2.10        4.04      3.70 o
   4   6   1      786.62      814.62     11.54 o
   5   6   1       39.31       49.32      2.11 o
   6   6   1      190.33      180.42     11.17 o
   7   6   1        6.38        7.32      1.43 o
   8   6   1      375.04      403.31     23.78 o
  -8   7   1      148.37      182.79      9.85 o
  -7   7   1        6.24        1.96      1.35 o
  -6   7   1        2.22        0.29      2.31 o
  -5   7   1        0.81       10.24      6.72 o
  -4   7   1       24.57       26.82      3.37 o
  -3   7   1        6.52        4.84      1.30 o
  -2   7   1        9.68        6.77      1.57 o
  -1   7   1      445.26      453.11     10.07 o
   0   7   1       71.57       76.39      2.08 o
   1   7   1       20.75       32.38      7.89 o
   2   7   1      506.99      513.22     13.79 o
   3   7   1      474.48      497.37      7.95 o
   4   7   1      433.80      435.52      9.52 o
   5   7   1       91.73       80.88      3.34 o
   6   7   1      228.58      250.58      8.37 o
   7   7   1        4.35        2.15      4.99 o
   8   7   1        1.00        0.27      7.42 o
  -7   8   1       16.08       17.81      3.57 o
  -6   8   1       19.53       21.62      2.88 o
  -5   8   1      236.67      207.67      6.27 o
  -4   8   1      281.41      327.59     16.30 o
  -3   8   1      780.93      802.08     26.95 o
  -2   8   1      858.39      829.78     15.83 o
  -1   8   1      776.45      749.24     14.82 o
   0   8   1      703.59      689.67      9.42 o
   1   8   1      421.64      397.60     36.92 o
   2   8   1      582.08      597.66     23.58 o
   3   8   1      487.48      484.59     28.53 o
   4   8   1      396.55      346.72     28.56 o
   5   8   1       99.99       77.94      3.70 o
   6   8   1      206.50      187.76     18.08 o
   7   8   1      210.56      174.21     19.25 o
  -6   9   1        0.20        2.86      2.27 o
  -5   9   1        7.14        9.05      2.53 o
  -4   9   1       86.00       74.85      3.70 o
  -3   9   1        0.50        3.66      4.83 o
  -2   9   1      167.35      162.26      9.09 o
  -1   9   1      100.59      117.49      4.49 o
   0   9   1      103.71      104.58      6.26 o
   1   9   1      397.58      416.32     32.39 o
   2   9   1      140.11      135.89      4.64 o
   3   9   1      245.39      241.03      7.17 o
   4   9   1       16.66       10.18      1.96 o
   5   9   1       81.94       74.13     12.83 o
   6   9   1       11.05        6.63      3.00 o
  -5  10   1       12.79       11.65      6.19 o
  -4  10   1       91.82       87.33      9.89 o
  -3  10   1       32.91       35.68      9.10 o
  -2  10   1      241.70      244.27      6.84 o
  -1  10   1       39.00       35.07      7.86 o
   0  10   1      126.70      135.26      4.40 o
   1  10   1       32.06       22.27      2.77 o
   2  10   1        9.92        7.55      2.44 o
   3  10   1       41.19       44.42      9.20 o
   4  10   1        1.81        4.19      2.94 o
   5  10   1        0.67        8.54      3.94 o
  -3  11   1        3.83       19.22      3.56 o
  -2  11   1        0.38       -1.93      2.70 o
  -1  11   1        0.02        7.09      2.95 o
   0  11   1        8.79        4.78      3.08 o
   1  11   1       16.02       15.92      3.45 o
   2  11   1      193.62      193.88     15.99 o
   3  11   1      233.89      229.93     12.83 o
 -10   0   2      332.01      335.81     22.29 o
  -8   0   2      409.29      387.85     19.98 o
  -6   0   2     2775.18     2787.19     41.07 o
  -4   0   2      628.22      640.42      9.40 o
  -2   0   2      351.37      386.54      5.97 o
   2   0   2     4786.22     4510.88     70.39 o
   4   0   2     7756.37     8182.66    128.46 o
   6   0   2     2980.85     3138.56     73.87 o
   8   0   2     1470.69     1574.16     42.92 o
  10   0   2      250.27      200.21     16.75 o
 -10   1   2        5.38       13.09      4.00 o
  -9   1   2       23.31       15.10      5.43 o
  -8   1   2       67.59       67.43      2.64 o
  -7   1   2       15.69       15.58      0.85 o
  -6   1   2        7.66       13.16      3.00 o
  -5   1   2      262.74      261.72      7.69 o
  -4   1   2      946.07      878.26      9.55 o
  -3   1   2      831.93      783.49     13.70 o
  -2   1   2      198.27      138.42      1.69 o
  -1   1   2     5488.98     5281.16     61.22 o
   0   1   2    11735.12    11164.95    263.26 o
   1   1   2       43.08       45.40      1.26 o
   2   1   2     4207.82     4299.91     47.40 o
   3   1   2     5599.83     5739.17    208.33 o
   4   1   2      131.39      143.56      9.52 o
   5   1   2      109.07      101.34      2.58 o
   6   1   2      336.35      331.93      8.93 o
   7   1   2        2.39        2.20      1.41 o
   8   1   2      266.07      235.11     34.54 o
   9   1   2      110.46      116.32     21.39 o
  10   1   2      181.95      177.69      8.33 o
 -10   2   2        7.56       11.09      2.90 o
  -9   2   2      356.10      373.64     39.38 o
  -8   2   2      819.83      827.55     30.35 o
  -7   2   2      383.23      380.94      9.26 o
  -6   2   2      601.50      600.52     25.83 o
  -5   2   2      225.65      202.92      2.87 o
  -4   2   2        0.35        2.20      1.44 o
  -3   2   2      358.21      387.81     11.30 o
  -2   2   2     3022.84     3068.87     31.79 o
  -1   2   2    12131.65    14823.94    204.71 o
   0   2   2    11477.66    11008.31    107.86 o
   1   2   2      799.81      745.38      9.23 o
   2   2   2     1596.97     1749.94     23.38 o
   3   2   2     2847.54     2979.20     36.26 o
   4   2   2      615.08      671.22     12.70 o
   5   2   2      380.95      390.88      6.14 o
   6   2   2     1645.89     1640.16     22.02 o
   7   2   2       24.66       21.42      2.31 o
   8   2   2      316.50      310.29      9.52 o
   9   2   2       36.18       27.66      3.64 o
  10   2   2       52.68       57.37      9.73 o
 -10   3   2        1.26        5.67      2.88 o
  -9   3   2      100.40       94.95     15.72 o
  -8   3   2      364.31      340.58     11.75 o
  -7   3   2      606.67      643.26     28.38 o
  -6   3   2       35.50       38.38      3.27 o
  -5   3   2      201.10      181.19      2.95 o
  -4   3   2      254.33      282.79      3.55 o
  -3   3   2      759.56      837.47     11.73 o
  -2   3   2       39.80       61.70      3.31 o
  -1   3   2      134.62      169.34      2.63 o
   0   3   2       16.43        7.14      0.83 o
   1   3   2      492.88      594.98      6.69 o
   2   3   2      180.97      147.32      2.32 o
   3   3   2     1353.86     1445.57     28.28 o
   4   3   2       61.29       60.20      1.07 o
   5   3   2      737.16      719.38     20.78 o
   6   3   2        0.15       -0.24      7.00 o
   7   3   2      206.63      223.09      5.71 o
   8   3   2       27.63       25.36      2.59 o
   9   3   2        0.39        4.06     13.53 o
  -9   4   2      190.72      190.82     12.39 o
  -8   4   2        1.06        2.21      3.29 o
  -7   4   2      134.47      118.06      3.33 o
  -6   4   2      707.09      718.94     10.02 o
  -5   4   2       44.34       39.36      4.50 o
  -4   4   2      106.44      102.93      2.15 o
  -3   4   2       39.15       42.28      1.66 o
  -2   4   2      817.01      811.37      9.54 o
  -1   4   2        4.29        4.96      1.87 o
   0   4   2      855.17      891.36     10.33 o
   1   4   2      673.61      638.38     12.40 o
   2   4   2     1890.97     2009.73     20.88 o
   3   4   2      331.26      315.37      4.24 o
   4   4   2      104.91      101.61      2.26 o
   5   4   2        2.90        3.27      0.86 o
   6   4   2      127.28      138.34      5.02 o
   7   4   2      614.82      647.83     13.68 o
   8   4   2       83.75       64.09      7.92 o
   9   4   2        3.36        8.48      7.54 o
  -9   5   2      224.53      296.38     13.15 o
  -8   5   2       16.80       25.60      3.79 o
  -7   5   2       18.48       14.71      1.42 o
  -6   5   2        0.13       -0.57      2.00 o
  -5   5   2      127.97      129.71      5.37 o
  -4   5   2        5.71        7.74      1.71 o
  -3   5   2      512.64      523.41     13.96 o
  -2   5   2       63.18       55.48      1.63 o
  -1   5   2      559.67      532.93      7.43 o
   0   5   2      716.93      699.65      9.40 o
   1   5   2       30.55       26.11      1.28 o
   2   5   2     1718.41     1741.93     17.88 o
   3   5   2      780.15      766.82     23.92 o
   4   5   2      242.43      230.80      5.40 o
   5   5   2        0.07        0.51      1.29 o
   6   5   2      207.23      196.80     13.67 o
   7   5   2        7.35       12.56      1.76 o
   8   5   2       41.43       42.42      9.46 o
   9   5   2       53.95       50.51      4.82 o
  -9   6   2      149.90      163.17     18.09 o
  -8   6   2       31.49       21.78      6.32 o
  -7   6   2      222.67      231.81      6.48 o
  -6   6   2      233.46      209.29     12.57 o
  -5   6   2      974.61     1048.44     15.37 o
  -4   6   2      108.21      112.49      6.33 o
  -3   6   2       19.79       14.93      1.65 o
  -2   6   2      216.88      209.47      8.32 o
  -1   6   2       18.10       14.54      3.03 o
   0   6   2     1700.66     1854.18     20.29 o
   1   6   2       50.19       46.23      3.64 o
   2   6   2        2.85        5.14      1.03 o
   3   6   2     1320.42     1271.76     16.99 o
   4   6   2       12.37       12.31      2.01 o
   5   6   2      288.22      290.03     15.43 o
   6   6   2        0.70        4.56      1.19 o
   7   6   2      199.75      203.28      6.02 o
   8   6   2       15.27       -5.69      4.83 o
  -8   7   2       69.54       82.15     18.48 o
  -7   7   2        3.39        0.49      2.30 o
  -6   7   2        0.01       10.87     11.57 o
  -5   7   2       16.92       14.18      5.87 o
  -4   7   2        6.25        7.04      7.26 o
  -3   7   2     1549.62     1656.31     43.15 o
  -2   7   2      362.70      342.74      6.60 o
  -1   7   2     1703.31     1725.90     79.43 o
   0   7   2      162.63      196.41      4.26 o
   1   7   2     1738.94     1699.33     38.35 o
   2   7   2      407.94      405.76      8.52 o
   3   7   2      440.56      429.36     19.82 o
   4   7   2       79.21       75.82      5.29 o
   5   7   2       17.35       13.25      7.16 o
   6   7   2        1.45       -0.49      2.30 o
   7   7   2       32.82       38.68      3.57 o
   8   7   2       31.06       38.78      5.12 o
  -7   8   2       24.72       30.96     11.99 o
  -6   8   2       46.64       42.43     11.29 o
  -5   8   2      138.90      140.50      4.81 o
  -4   8   2        7.38        8.32      3.44 o
  -3   8   2      348.50      332.57     25.26 o
  -2   8   2        9.75        7.60      2.59 o
  -1   8   2      150.17      145.56      3.40 o
   0   8   2       72.73       70.36      2.50 o
   1   8   2      209.17      193.18      5.19 o
   2   8   2       42.16       41.96      2.00 o
   3   8   2      969.69     1028.51     28.81 o
   4   8   2       45.21       59.37      4.57 o
   5   8   2      256.22      238.30     21.10 o
   6   8   2       29.50       37.45     13.12 o
   7   8   2      251.96      214.82     16.86 o
  -6   9   2        0.29       -3.97      3.11 o
  -5   9   2      137.75      134.99     14.17 o
  -4   9   2      271.93      290.77      9.77 o
  -3   9   2       32.84       45.45      3.99 o
  -2   9   2      248.55      247.07      6.66 o
  -1   9   2      212.06      243.47      6.44 o
   0   9   2      471.50      479.58     18.99 o
   1   9   2        7.83        9.46      2.47 o
   2   9   2       14.95       17.85      3.14 o
   3   9   2       29.28       27.33      2.51 o
   4   9   2       26.87       26.63      3.59 o
   5   9   2       43.15       35.76      7.63 o
   6   9   2       93.79      111.41      5.45 o
  -5  10   2       40.70       40.38     13.13 o
  -4  10   2       11.64        5.34      4.14 o
  -3  10   2        5.13        5.04      2.80 o
  -2  10   2      152.96      138.31      4.77 o
  -1  10   2        0.04        0.29      2.89 o
   0  10   2       64.12       75.15      7.30 o
   1  10   2        3.24        2.53      2.41 o
   2  10   2      193.55      193.48      7.54 o
   3  10   2      366.40      339.53      9.73 o
   4  10   2       72.71       73.60     18.25 o
   5  10   2       32.43       33.24      4.49 o
  -3  11   2      110.05      119.78      6.17 o
  -2  11   2      101.79      122.53      5.12 o
  -1  11   2        0.78       -3.20      3.02 o
   0  11   2       20.20       22.67      3.83 o
   1  11   2      261.65      265.08      9.92 o
   2  11   2       11.02       19.82      3.14 o
   3  11   2        0.39        1.01      6.42 o
  -9   0   3      104.99       94.16      5.26 o
  -7   0   3      119.06      123.34      3.00 o
  -5   0   3      286.22      288.06      4.60 o
  -3   0   3       48.37       32.26      1.34 o
  -1   0   3     1944.09     1891.92     25.01 o
   1   0   3     3283.21     3163.22     70.36 o
   3   0   3     4694.42     4705.98     74.22 o
   5   0   3      110.89      108.45      2.46 o
   9   0   3       38.75       37.44      7.46 o
 -10   1   3        2.63        2.49      2.99 o
  -9   1   3       28.83       17.51     11.32 o
  -8   1   3      144.41      127.93      9.39 o
  -7   1   3      673.95      630.84     14.92 o
  -6   1   3       32.08       29.09      1.04 o
  -5   1   3     2868.02     2844.62     26.77 o
  -4   1   3      270.03      260.57     12.82 o
  -3   1   3      713.52      649.44      6.70 o
  -2   1   3    24479.24    23667.93    255.60 o
  -1   1   3    10891.92    10253.69    167.78 o
   0   1   3      422.31      403.67      5.77 o
   1   1   3      995.38      973.53     13.73 o
   2   1   3     1091.60     1042.79     12.06 o
   3   1   3      232.44      264.00     20.52 o
   4   1   3      710.47      749.69     13.43 o
   5   1   3      470.69      459.38      7.12 o
   6   1   3      718.22      728.23     35.06 o
   7   1   3      951.49      896.95     18.70 o
   8   1   3        3.62        6.78      6.99 o
   9   1   3      568.80      557.65     18.41 o
  10   1   3      142.29      147.34      7.81 o
 -10   2   3      162.03      175.82      8.05 o
  -9   2   3       33.50       35.36      2.91 o
  -8   2   3        3.98        5.76      1.44 o
  -7   2   3       69.74       61.01      3.64 o
  -6   2   3        1.49        4.14      2.29 o
  -5   2   3      410.91      401.92      9.82 o
  -4   2   3       24.71       29.91      3.33 o
  -3   2   3      740.07      871.17     28.33 o
  -2   2   3      947.65      932.30     10.57 o
  -1   2   3     8704.45     8237.03     96.68 o
   0   2   3      100.08       71.87      1.42 o
   1   2   3     3106.34     3083.14     37.57 o
   2   2   3     1798.86     1819.94     20.89 o
   3   2   3     1383.80     1471.93     15.59 o
   4   2   3      158.03      134.16      9.04 o
   5   2   3       34.63       44.14      1.56 o
   6   2   3       47.50       55.88      2.29 o
   7   2   3      377.05      349.66     11.65 o
   8   2   3        4.75        9.04      3.73 o
   9   2   3       28.16       23.46      8.57 o
  10   2   3        0.89       14.59      4.14 o
 -10   3   3       56.09       50.27     13.16 o
  -9   3   3        8.85       11.81      7.44 o
  -8   3   3      135.38      131.65      3.81 o
  -7   3   3        0.73       -0.11      2.14 o
  -6   3   3      244.86      235.42      3.83 o
  -5   3   3       87.22       82.14      1.99 o
  -4   3   3      351.70      350.43     16.63 o
  -3   3   3       94.82      103.48      2.91 o
  -2   3   3      137.47      173.22      2.52 o
  -1   3   3     1156.04     1257.87     12.63 o
   0   3   3     1395.99     1343.03     13.56 o
   1   3   3      308.08      323.46     19.15 o
   2   3   3        0.93        8.01      1.00 o
   3   3   3        0.32        2.56      1.57 o
   4   3   3       35.39       51.01      1.03 o
   5   3   3      146.49      130.78      3.56 o
   6   3   3      206.06      190.33      9.04 o
   7   3   3       36.02       35.95      2.24 o
   8   3   3       64.16       78.61     22.19 o
   9   3   3      327.19      282.29     21.12 o
  -9   4   3       81.09       95.03      5.17 o
  -8   4   3        1.99        3.57      0.99 o
  -7   4   3        8.91        6.07      2.13 o
  -6   4   3       12.07       12.96      1.03 o
  -5   4   3       57.40       58.19      4.17 o
  -4   4   3      882.98      865.20     15.87 o
  -3   4   3      382.09      360.25      8.02 o
  -2   4   3      557.09      518.53      7.08 o
  -1   4   3     2477.95     2607.08     44.82 o
   0   4   3      582.95      512.26     12.59 o
   1   4   3      602.32      564.79      6.52 o
   2   4   3     2210.83     2190.46     22.29 o
   3   4   3      185.63      160.19      4.49 o
   4   4   3      121.71      132.60      6.09 o
   5   4   3      195.91      191.10      3.13 o
   6   4   3       94.51       89.66      9.36 o
   7   4   3        7.62        9.55      7.46 o
   8   4   3      189.69      202.38     16.25 o
   9   4   3        0.12       -5.12      6.27 o
  -9   5   3        0.08       -1.86      7.57 o
  -8   5   3      386.41      352.10     12.69 o
  -7   5   3      285.33      242.20     11.27 o
  -6   5   3       71.41       59.99      3.40 o
  -5   5   3      354.56      336.00     10.23 o
  -4   5   3       17.48       30.76      5.59 o
  -3   5   3        0.47       -0.54      4.69 o
  -2   5   3        3.13        1.76      1.00 o
  -1   5   3       57.80       61.41      5.60 o
   0   5   3      655.06      729.76      7.75 o
   1   5   3      331.00      368.40      4.52 o
   2   5   3      417.04      481.11      9.30 o
   3   5   3      229.65      202.21     17.20 o
   4   5   3      249.21      244.09     18.22 o
   5   5   3        3.97        2.20      1.56 o
   6   5   3        0.16        5.46      1.70 o
   7   5   3      139.81      156.81      8.03 o
   8   5   3       45.87       60.61     23.32 o
   9   5   3      206.23      170.57     10.69 o
  -9   6   3       35.37       10.77      7.99 o
  -8   6   3       36.15       39.57      5.15 o
  -7   6   3      108.63      114.31     25.21 o
  -6   6   3       12.76       11.85      1.61 o
  -5   6   3        0.59       -0.25      1.98 o
  -4   6   3      558.03      579.12      9.47 o
  -3   6   3        3.45        5.72      5.43 o
  -2   6   3      607.70      629.98     19.56 o
  -1   6   3     1150.56     1171.43     14.12 o
   0   6   3     1882.58     1919.99     22.73 o
   1   6   3      764.96      744.46      9.79 o
   2   6   3      633.90      544.50     24.96 o
   3   6   3      135.91      118.09      4.77 o
   4   6   3       67.89       61.24      4.34 o
   5   6   3       65.49       58.13      2.57 o
   6   6   3      213.73      229.39      5.40 o
   7   6   3       37.54       34.62     10.17 o
   8   6   3      104.29      104.06     17.23 o
  -8   7   3      305.35      277.56     13.94 o
  -7   7   3       67.49       50.29     23.59 o
  -6   7   3       52.14       66.32     15.85 o
  -5   7   3       66.83       50.30      2.97 o
  -4   7   3     1678.07     1647.53     25.63 o
  -3   7   3      643.56      642.34     21.65 o
  -2   7   3      331.30      334.92      8.33 o
  -1   7   3      699.63      651.93      9.71 o
   0   7   3        0.14        0.04      1.00 o
   1   7   3        6.83        9.88      1.44 o
   2   7   3       22.04       24.63      5.70 o
   3   7   3      379.65      333.86     10.17 o
   4   7   3      179.88      184.69     17.33 o
   5   7   3      314.44      318.95     24.26 o
   6   7   3      431.28      394.05     33.12 o
   7   7   3      174.27      196.53     21.10 o
   8   7   3      189.97      182.91     16.53 o
  -7   8   3       28.24       30.41      5.07 o
  -6   8   3       19.45        5.49      4.70 o
  -5   8   3        0.07        3.24      1.66 o
  -4   8   3      107.07       90.64     10.06 o
  -3   8   3        5.15        4.42      2.05 o
  -2   8   3      811.91      847.95     15.37 o
  -1   8   3       79.15       61.52      2.55 o
   0   8   3       23.42       21.76      1.66 o
   1   8   3        6.32        5.19      3.84 o
   2   8   3      538.41      562.80     12.05 o
   3   8   3      136.86      136.40      5.29 o
   4   8   3      293.37      275.27      9.22 o
   5   8   3      378.82      407.82     10.10 o
   6   8   3      165.91      173.95     18.72 o
   7   8   3       57.44       96.13     10.29 o
  -6   9   3       77.82      103.91      7.57 o
  -5   9   3      291.33      280.63      9.52 o
  -4   9   3       42.38       41.72      3.02 o
  -3   9   3       88.93       81.29      3.43 o
  -2   9   3      601.49      600.67     29.13 o
  -1   9   3        0.03        3.80      2.13 o
   0   9   3      301.05      298.44      9.89 o
   1   9   3      156.74      139.23      4.87 o
   2   9   3        6.11        1.75      1.79 o
   3   9   3      165.83      165.66     22.43 o
   4   9   3        0.15       -4.88     14.00 o
   5   9   3        2.47        7.05      8.97 o
   6   9   3      110.11      112.27      8.09 o
  -5  10   3        1.48        1.66      2.99 o
  -4  10   3       47.52       60.47      9.36 o
  -3  10   3      190.92      181.59     13.32 o
  -2  10   3        7.82        4.66      6.29 o
  -1  10   3       55.74       48.32      4.20 o
   0  10   3        2.65       14.49      3.11 o
   1  10   3      198.20      191.06     15.13 o
   2  10   3      378.43      432.72     14.37 o
   3  10   3       64.36       71.03      7.63 o
   4  10   3       21.40       20.52      3.69 o
   5  10   3       78.40       71.42      4.73 o
  -3  11   3        0.64       11.09      2.69 o
  -2  11   3       71.94       63.39      4.79 o
  -1  11   3        4.39        8.86      2.82 o
   0  11   3      106.16      115.77      7.27 o
   1  11   3       89.58       97.34      6.16 o
   2  11   3        3.17        6.11      6.40 o
   3  11   3        0.36       -0.69      6.27 o
 -10   0   4       24.81       20.06      5.74 o
  -8   0   4       95.71       97.14      4.66 o
  -6   0   4       22.68       12.00      1.17 o
  -4   0   4      220.78      199.24      3.34 o
  -2   0   4    10019.87     9560.53    112.40 o
   0   0   4     1843.69     1801.84     25.83 o
   2   0   4     1589.54     1633.75     25.98 o
   4   0   4      265.25      315.67      4.80 o
   6   0   4       32.13       33.81      3.74 o
   8   0   4      369.55      396.57     13.46 o
  10   0   4      226.09      256.28     19.49 o
 -10   1   4        8.95        5.21      4.59 o
  -9   1   4      212.44      210.78      6.61 o
  -8   1   4        0.07        7.69      2.26 o
  -7   1   4      304.17      307.61     12.72 o
  -6   1   4      843.15      831.34     22.82 o
  -5   1   4      185.85      185.37      2.54 o
  -4   1   4     1172.92     1273.50     12.80 o
  -3   1   4      310.64      338.83      6.23 o
  -2   1   4     5307.55     5506.61     52.14 o
  -1   1   4    18008.24    17264.18    166.48 o
   0   1   4     1468.18     1500.64     25.52 o
   1   1   4     1659.80     1769.00     20.11 o
   2   1   4     1970.95     1774.61     20.18 o
   3   1   4     2247.24     2350.48     25.42 o
   4   1   4      944.14      981.41     19.58 o
   5   1   4      671.68      671.09     10.21 o
   6   1   4      498.87      498.33      7.95 o
   7   1   4      423.16      382.80      9.90 o
   8   1   4      396.14      492.56     13.05 o
   9   1   4        3.70        4.71      5.84 o
 -10   2   4        3.92        6.51      8.60 o
  -9   2   4       70.82       72.16      8.54 o
  -8   2   4       29.43       25.38      1.90 o
  -7   2   4        2.85        3.04      4.00 o
  -6   2   4     1719.52     1703.89     28.71 o
  -5   2   4       19.72       14.24      1.14 o
  -4   2   4      790.51      767.97      7.60 o
  -3   2   4      999.95      956.04     11.50 o
  -2   2   4       39.69       15.87      2.46 o
  -1   2   4     1560.55     1492.84     22.86 o
   0   2   4       49.17       64.90      2.99 o
   1   2   4      927.29      984.94     12.00 o
   2   2   4      305.92      309.11      6.54 o
   3   2   4      539.61      583.92      9.37 o
   4   2   4        9.29        5.36      0.90 o
   5   2   4        4.78       -0.38      1.28 o
   6   2   4      756.20      725.72     37.34 o
   7   2   4      502.49      521.90      9.65 o
   8   2   4       67.79       78.81      3.27 o
   9   2   4       95.35       94.61      5.28 o
 -10   3   4       40.19       40.63      3.77 o
  -9   3   4       99.51       92.19     12.00 o
  -8   3   4      135.41      144.35      4.19 o
  -7   3   4        3.32        4.18      1.43 o
  -6   3   4      371.92      373.70      6.20 o
  -5   3   4       16.53       13.30      1.69 o
  -4   3   4       31.13       21.63      0.98 o
  -3   3   4      836.70      893.37     14.17 o
  -2   3   4       61.04       54.62      1.67 o
  -1   3   4     1791.01     1835.39     26.09 o
   0   3   4      490.99      447.96      5.06 o
   1   3   4      304.59      292.12      4.04 o
   2   3   4      308.61      302.80      3.93 o
   3   3   4      751.35      756.95      9.21 o
   4   3   4      184.70      186.23     10.15 o
   5   3   4     1020.32     1041.53     18.88 o
   6   3   4       10.36       14.48      1.42 o
   7   3   4       73.59       72.93      3.10 o
   8   3   4      260.75      253.50      7.70 o
   9   3   4       12.85       16.04      3.87 o
  -9   4   4        4.49       -0.69      3.56 o
  -8   4   4      550.60      516.38     10.70 o
  -7   4   4       75.89       72.56      2.83 o
  -6   4   4      524.36      518.12      7.62 o
  -5   4   4     1458.44     1421.18     20.72 o
  -4   4   4      191.30      234.70     12.13 o
  -3   4   4     1106.92     1118.31     20.32 o
  -2   4   4     1105.21     1114.01     12.69 o
  -1   4   4      274.66      261.24     14.52 o
   0   4   4      147.77      192.10      4.92 o
   1   4   4      266.23      247.43      5.60 o
   2   4   4      669.15      651.77     10.37 o
   3   4   4     1101.45     1191.63     13.95 o
   4   4   4       36.94       40.08      1.66 o
   5   4   4      742.08      701.76     15.23 o
   6   4   4      823.63      778.21     29.83 o
   7   4   4       88.44      114.36     15.07 o
   8   4   4      101.55       97.59     20.98 o
   9   4   4       71.84       91.82      5.87 o
  -9   5   4      232.59      208.71     31.72 o
  -8   5   4      107.94      105.54      8.99 o
  -7   5   4      176.03      169.04     14.75 o
  -6   5   4      639.78      660.05     12.57 o
  -5   5   4      260.91      263.82      5.50 o
  -4   5   4        0.43        0.23      1.12 o
  -3   5   4       52.39       41.07      4.43 o
  -2   5   4        3.72        2.82      1.14 o
  -1   5   4       12.04        2.77      2.29 o
   0   5   4     2130.10     2251.62     22.60 o
   1   5   4      299.67      265.67     13.20 o
   2   5   4      501.25      537.03      7.84 o
   3   5   4      258.37      228.97      7.93 o
   4   5   4        0.63        1.41      0.81 o
   5   5   4     1174.47     1217.40     60.07 o
   6   5   4      210.34      243.99      9.52 o
   7   5   4      396.42      394.62     22.89 o
   8   5   4       14.09       13.46      3.11 o
   9   5   4       18.20        6.72      5.89 o
  -8   6   4        0.59       -0.20      2.57 o
  -7   6   4      104.91       98.96     13.05 o
  -6   6   4      250.74      248.34      6.75 o
  -5   6   4      300.06      272.77      5.64 o
  -4   6   4       29.56       30.29      2.17 o
  -3   6   4      828.52      799.42     16.32 o
  -2   6   4      158.74      141.83      3.57 o
  -1   6   4      935.18      899.81     23.26 o
   0   6   4       27.26       35.51      3.57 o
   1   6   4      345.29      299.02      9.67 o
   2   6   4       10.13        6.46      1.71 o
   3   6   4        0.29        0.76      3.70 o
   4   6   4       36.41       39.67      3.30 o
   5   6   4       77.25       85.51      3.36 o
   6   6   4       75.67       74.52     12.99 o
   7   6   4      312.90      330.87     12.29 o
   8   6   4      134.49      129.58     11.97 o
  -8   7   4       13.10       17.73      7.34 o
  -7   7   4       89.36      109.22      5.20 o
  -6   7   4       73.52      100.94      9.73 o
  -5   7   4      329.44      314.34     12.03 o
  -4   7   4        9.73        5.00     11.12 o
  -3   7   4      415.58      445.92      8.56 o
  -2   7   4        8.50        3.20      1.90 o
  -1   7   4       74.23       78.23     10.19 o
   0   7   4       28.57       22.69      1.63 o
   1   7   4      189.55      168.29      3.57 o
   2   7   4      125.96      120.18      3.14 o
   3   7   4     1329.96     1325.78     18.22 o
   4   7   4        0.23        3.55      1.59 o
   5   7   4     1050.24     1009.83     36.92 o
   6   7   4      355.09      332.52     32.58 o
   7   7   4      328.76      367.28     39.67 o
   8   7   4       29.52       36.14      5.45 o
  -7   8   4      132.67      113.95     13.46 o
  -6   8   4       11.62        8.54      2.57 o
  -5   8   4      272.47      256.09      6.49 o
  -4   8   4        5.38        6.18      2.57 o
  -3   8   4      122.18      110.75      4.10 o
  -2   8   4      197.13      188.14     24.48 o
  -1   8   4       33.66       41.84     12.93 o
   0   8   4       60.08       59.81      2.94 o
   1   8   4      103.06       88.72      6.12 o
   2   8   4        8.47        7.93      3.70 o
   3   8   4        8.23        8.58      1.92 o
   4   8   4      141.40      149.29      4.57 o
   5   8   4       48.25       43.65     15.57 o
   6   8   4        1.19        4.27      3.14 o
   7   8   4      133.92      128.66     11.89 o
  -6   9   4       30.56       38.43      4.18 o
  -5   9   4        1.76       -3.14      3.43 o
  -4   9   4        8.54       13.15      6.99 o
  -3   9   4       24.20       34.61      5.86 o
  -2   9   4       12.50       14.91      2.82 o
  -1   9   4        4.12       -0.48      1.81 o
   0   9   4      215.80      217.62      6.52 o
   1   9   4        8.79        6.77      2.89 o
   2   9   4      413.85      407.69      9.33 o
   3   9   4       44.07       53.66     10.92 o
   4   9   4      148.65      131.18      5.26 o
   5   9   4      140.13      165.37     11.53 o
   6   9   4      161.65      154.57      7.51 o
  -5  10   4      107.02      136.27     12.93 o
  -4  10   4      229.52      214.58      8.36 o
  -3  10   4      131.46      126.30      5.39 o
  -2  10   4        6.77        4.78      2.37 o
  -1  10   4       24.71        8.23      2.75 o
   0  10   4       19.22       12.13      6.89 o
   1  10   4      107.33      101.12     11.85 o
   2  10   4        0.01        0.35      2.96 o
   3  10   4      256.32      277.88     11.96 o
   4  10   4      279.82      283.49     13.09 o
   5  10   4       27.69       27.42      9.36 o
  -3  11   4       61.40       70.16     11.27 o
  -2  11   4        1.39       -2.17      2.07 o
  -1  11   4        4.18        0.53      2.54 o
   0  11   4       29.75       28.08      3.48 o
   1  11   4       27.17       27.48      5.22 o
   2  11   4        5.19        2.33      2.57 o
   3  11   4       68.65       84.18     12.05 o
  -9   0   5       16.33       20.06      2.89 o
  -7   0   5     1719.48     1760.46     31.21 o
  -5   0   5     2347.86     2388.48     33.04 o
  -3   0   5        0.14        1.69      1.14 o
  -1   0   5     4215.58     4671.23     85.50 o
   1   0   5      143.91      122.23      3.00 o
   3   0   5      475.42      405.37      7.49 o
   5   0   5      222.30      199.73      4.77 o
   7   0   5      745.23      854.30     24.72 o
   9   0   5      954.12     1091.12     51.38 o
 -10   1   5       15.04        8.95      2.11 o
  -9   1   5       14.76       18.94      1.81 o
  -8   1   5       77.47       71.06      3.84 o
  -7   1   5       29.85       33.66      3.44 o
  -6   1   5       91.85      101.95      8.83 o
  -5   1   5      289.81      266.00      3.30 o
  -4   1   5      333.42      338.89      3.96 o
  -3   1   5       78.04       42.23      2.31 o
  -2   1   5       44.90       45.98      1.96 o
  -1   1   5     2084.53     1937.10     20.09 o
   0   1   5     5506.61     5359.66     63.44 o
   1   1   5     6738.04     6422.63     75.98 o
   2   1   5      182.41      202.13      2.72 o
   3   1   5     4763.77     4959.47    141.36 o
   4   1   5      621.90      648.65      8.69 o
   5   1   5      450.34      502.29     29.68 o
   6   1   5        0.23        0.71      1.86 o
   7   1   5      128.41      136.40      8.89 o
   8   1   5       49.14       52.66      4.34 o
   9   1   5      179.17      194.36     17.99 o
 -10   2   5        1.41       13.32      2.44 o
  -9   2   5      210.11      196.52     15.90 o
  -8   2   5       17.26       22.05      6.30 o
  -7   2   5      138.95      142.83      3.20 o
  -6   2   5      508.94      513.25      6.76 o
  -5   2   5      100.95       97.35      1.84 o
  -4   2   5      287.05      257.37      2.86 o
  -3   2   5      261.02      263.84      5.50 o
  -2   2   5      284.11      302.20     14.36 o
  -1   2   5     3536.11     3645.95     52.01 o
   0   2   5      315.24      338.35     10.89 o
   1   2   5     5233.42     5220.29     58.73 o
   2   2   5     1101.88     1232.10     48.65 o
   3   2   5       10.83       21.77      1.73 o
   4   2   5       79.89       65.16      6.86 o
   5   2   5      342.83      355.67     19.15 o
   6   2   5      732.51      796.20     26.78 o
   7   2   5       16.12       23.94      2.97 o
   8   2   5      186.41      181.88      6.32 o
   9   2   5      107.78      138.56     25.06 o
 -10   3   5      368.97      348.83     48.14 o
  -9   3   5        1.37        2.63      5.16 o
  -8   3   5       30.16       30.13      1.96 o
  -7   3   5       19.74       19.86      2.14 o
  -6   3   5       16.61       18.33      1.32 o
  -5   3   5       15.84       14.48      1.89 o
  -4   3   5      205.46      220.01      5.27 o
  -3   3   5     2216.97     2463.04     31.29 o
  -2   3   5     7503.98     7393.41     77.80 o
  -1   3   5      292.30      277.29      5.06 o
   0   3   5      169.71      183.82      2.92 o
   1   3   5      144.95      196.34      3.54 o
   2   3   5     1519.83     1480.12     16.48 o
   3   3   5      719.41      675.18     14.93 o
   4   3   5      173.07      159.44      5.52 o
   5   3   5      378.02      346.24     16.72 o
   6   3   5       98.15      112.41      4.97 o
   7   3   5      220.50      193.16      5.08 o
   8   3   5        4.00        1.62      2.09 o
   9   3   5       35.78       24.39      5.26 o
  -9   4   5       18.55       15.62      4.23 o
  -8   4   5      280.76      275.06     14.72 o
  -7   4   5      212.59      190.76      7.03 o
  -6   4   5      149.77      158.26      9.83 o
  -5   4   5      123.01      118.97      2.65 o
  -4   4   5       81.78       80.63      2.25 o
  -3   4   5     1242.72     1256.00     31.12 o
  -2   4   5      748.35      888.49     36.39 o
  -1   4   5      949.71     1032.21     11.52 o
   0   4   5     1407.15     1513.07     16.74 o
   1   4   5      200.06      237.19      3.64 o
   2   4   5      675.27      709.67      8.58 o
   3   4   5      130.27      107.11      4.57 o
   4   4   5        3.61        9.62      1.31 o
   5   4   5      207.49      195.49      3.50 o
   6   4   5      259.84      277.67     11.67 o
   7   4   5        6.03       15.05      4.70 o
   8   4   5       16.08       32.54      7.44 o
   9   4   5      191.19      195.75      7.53 o
  -9   5   5       27.07       30.92      5.46 o
  -8   5   5        6.17       10.74      3.11 o
  -7   5   5       67.61       69.95      8.30 o
  -6   5   5      100.16      101.14      7.39 o
  -5   5   5      234.02      215.72     14.09 o
  -4   5   5      967.62     1021.35     15.20 o
  -3   5   5        0.35       -2.43      1.62 o
  -2   5   5      216.97      188.79      4.17 o
  -1   5   5       12.92       23.02      2.84 o
   0   5   5     1886.91     1858.02     24.02 o
   1   5   5     2003.52     2034.02     25.32 o
   2   5   5      114.82      118.42      3.13 o
   3   5   5      100.36       90.51      2.47 o
   4   5   5      120.21      124.76     15.73 o
   5   5   5      244.98      230.98     20.63 o
   6   5   5      314.14      380.28     12.12 o
   7   5   5       11.55        7.54      2.51 o
   8   5   5       86.95       79.07      5.40 o
  -8   6   5      220.45      245.15      9.97 o
  -7   6   5       19.78       10.43      5.72 o
  -6   6   5      279.56      259.83      6.28 o
  -5   6   5      102.65       94.76      4.47 o
  -4   6   5      512.08      476.85     48.72 o
  -3   6   5        3.60        2.16      2.84 o
  -2   6   5        0.22        2.72      1.70 o
  -1   6   5      287.56      269.93      4.41 o
   0   6   5      447.31      440.39     24.42 o
   1   6   5      271.58      304.45      9.43 o
   2   6   5      500.69      612.18     10.21 o
   3   6   5       24.61       22.87      1.53 o
   4   6   5      972.60     1004.47     17.63 o
   5   6   5       25.49       14.10      1.58 o
   6   6   5      205.14      205.46     14.25 o
   7   6   5       28.70       17.62      8.60 o
   8   6   5      296.64      272.93     13.15 o
  -8   7   5        0.42       -2.97      2.02 o
  -7   7   5       59.61       63.97      3.93 o
  -6   7   5       82.03       75.76      3.91 o
  -5   7   5       16.07        6.46      1.88 o
  -4   7   5       27.93       39.66      8.79 o
  -3   7   5       14.68       11.46      4.19 o
  -2   7   5      768.84      793.30     14.18 o
  -1   7   5      754.42      774.61     12.17 o
   0   7   5      475.97      462.30     14.16 o
   1   7   5        2.72        4.50      4.56 o
   2   7   5      600.12      596.75     10.75 o
   3   7   5      148.82      184.23      4.40 o
   4   7   5      255.44      232.68     26.83 o
   5   7   5      192.87      164.55      5.57 o
   6   7   5       10.38        6.48      1.59 o
   7   7   5       59.54       47.99      5.11 o
  -7   8   5        9.54       -3.71      2.47 o
  -6   8   5      151.84      174.11     13.57 o
  -5   8   5       41.11       41.21      2.92 o
  -4   8   5       76.73       73.38      4.26 o
  -3   8   5      267.88      231.90     11.17 o
  -2   8   5      524.00      498.74     10.53 o
  -1   8   5     1100.00     1119.36     31.19 o
   0   8   5       63.97       61.62      6.90 o
   1   8   5      172.46      187.73      5.07 o
   2   8   5      712.27      688.76     22.48 o
   3   8   5       85.92       91.34      7.49 o
   4   8   5       50.71       40.36     13.73 o
   5   8   5       83.00       63.25      3.62 o
   6   8   5      679.59      700.28     19.22 o
   7   8   5       33.95       30.77      5.49 o
  -6   9   5       21.39       21.72      2.86 o
  -5   9   5        2.26       -1.14      2.86 o
  -4   9   5        2.97        2.88      5.42 o
  -3   9   5       34.48       43.64      5.92 o
  -2   9   5       59.72       57.59      5.93 o
  -1   9   5      139.32      154.68      5.25 o
   0   9   5       33.68       39.06      2.58 o
   1   9   5      180.63      172.53     19.89 o
   2   9   5      659.52      628.62     31.14 o
   3   9   5        0.42       -0.26      2.66 o
   4   9   5      375.93      347.74     34.41 o
   5   9   5       26.92       46.35      4.10 o
   6   9   5       97.23      118.85      5.78 o
  -5  10   5        7.87        5.12      3.99 o
  -4  10   5       32.18       27.82      8.77 o
  -3  10   5        5.36       10.12      5.76 o
  -2  10   5      150.83      155.76      5.67 o
  -1  10   5       37.08       35.05      6.17 o
   0  10   5       64.67       57.70     10.32 o
   1  10   5       13.46       14.83      2.71 o
   2  10   5      202.63      241.61     21.75 o
   3  10   5       98.23       83.32     18.13 o
   4  10   5       37.60       63.93      7.83 o
  -3  11   5      261.42      258.44      8.87 o
  -2  11   5       14.65        5.23      2.27 o
  -1  11   5      322.30      386.86     12.45 o
   0  11   5        4.67        7.18      2.73 o
   1  11   5      138.78      137.29      6.94 o
   2  11   5       83.46      100.46     12.32 o
 -10   0   6        1.44       -3.46      3.72 o
  -8   0   6       79.80       94.82      5.26 o
  -6   0   6      150.51      155.63      3.80 o
  -4   0   6     2226.35     2429.98     30.01 o
  -2   0   6     4008.95     4731.52     67.44 o
   0   0   6      175.49      154.38      2.94 o
   2   0   6    12739.43    12790.19    175.89 o
   4   0   6     4625.17     4773.48     77.07 o
   6   0   6       31.86       32.64      3.66 o
   8   0   6      250.53      263.37     15.37 o
 -10   1   6        2.22       -3.04      2.21 o
  -9   1   6        2.02        2.41      1.41 o
  -8   1   6      102.94       94.14      2.89 o
  -7   1   6        1.05        2.33      0.89 o
  -6   1   6     1019.39     1017.93     11.81 o
  -5   1   6      649.38      668.55      8.19 o
  -4   1   6      111.05       89.03      4.66 o
  -3   1   6      196.43      221.12      7.79 o
  -2   1   6      478.65      511.13      5.12 o
  -1   1   6      378.69      359.98      4.30 o
   0   1   6       32.75       23.09      4.27 o
   1   1   6     1483.20     1555.44     18.58 o
   2   1   6     2772.40     3013.92     34.13 o
   3   1   6      437.90      527.66     12.87 o
   4   1   6      454.37      502.49      6.15 o
   5   1   6       31.62       33.26      7.62 o
   6   1   6       33.29       31.68      3.54 o
   7   1   6      247.14      225.37      5.53 o
   8   1   6      503.04      528.70     15.89 o
   9   1   6        7.02        8.90      4.43 o
 -10   2   6       42.39       34.56      3.65 o
  -9   2   6      512.45      469.27     12.30 o
  -8   2   6       17.38       14.13      1.88 o
  -7   2   6      504.50      496.81      7.99 o
  -6   2   6       65.99       56.24      1.76 o
  -5   2   6       60.49       71.74      5.46 o
  -4   2   6        4.30        0.53      0.71 o
  -3   2   6        0.39       -0.44      1.27 o
  -2   2   6     1116.02     1144.36     17.16 o
  -1   2   6      286.82      294.51      9.86 o
   0   2   6     1027.82      915.74     24.48 o
   1   2   6      448.08      424.07     10.77 o
   2   2   6        3.47        4.59      2.99 o
   3   2   6      276.12      244.75      3.91 o
   4   2   6      458.31      424.73     10.82 o
   5   2   6      494.99      531.67     31.04 o
   6   2   6        1.31        2.95      1.00 o
   7   2   6        0.31       -2.79      2.97 o
   8   2   6        9.00        7.89      1.36 o
   9   2   6        8.16        2.28      3.51 o
  -9   3   6      105.26       86.50      8.63 o
  -8   3   6       15.69       19.15      2.27 o
  -7   3   6      119.54      121.90     16.57 o
  -6   3   6     1633.64     1561.01     62.28 o
  -5   3   6        2.82       -1.10      0.82 o
  -4   3   6       58.39       46.38      1.28 o
  -3   3   6     3010.15     3045.49     30.82 o
  -2   3   6     3286.40     3403.69     36.78 o
  -1   3   6      178.99      156.68      6.17 o
   0   3   6      160.87      186.73      8.33 o
   1   3   6       90.35      100.40      3.21 o
   2   3   6      159.06      145.18      4.27 o
   3   3   6      340.29      347.75      9.76 o
   4   3   6      102.20      103.29      3.93 o
   5   3   6     2190.65     2173.88     67.80 o
   6   3   6     1129.94     1030.68     20.62 o
   7   3   6      287.51      289.20      8.63 o
   8   3   6      467.27      515.90     51.11 o
   9   3   6       43.43       42.63      4.29 o
  -9   4   6        1.82       -3.13      2.09 o
  -8   4   6        5.12       17.29      2.59 o
  -7   4   6        5.12        4.44      1.36 o
  -6   4   6      216.38      197.58      3.70 o
  -5   4   6      190.00      176.69      5.19 o
  -4   4   6       15.88       19.31      2.31 o
  -3   4   6      939.94      938.41     13.12 o
  -2   4   6     1462.34     1546.80     17.30 o
  -1   4   6      209.67      218.69      6.99 o
   0   4   6     2176.01     2205.42     23.57 o
   1   4   6     1074.43     1028.40     13.03 o
   2   4   6     1848.08     1853.50     20.93 o
   3   4   6       36.41       47.71      1.76 o
   4   4   6        1.10       -0.44      0.85 o
   5   4   6      398.99      424.81      6.14 o
   6   4   6      440.66      429.35     10.94 o
   7   4   6        4.55        3.24      2.27 o
   8   4   6       20.00       28.19      5.80 o
   9   4   6      113.92      127.74      7.75 o
  -9   5   6       71.14       63.13      4.42 o
  -8   5   6        1.51       -1.13      2.41 o
  -7   5   6      114.97      133.61      5.08 o
  -6   5   6      504.67      515.15     32.76 o
  -5   5   6     1431.73     1493.96     22.49 o
  -4   5   6      734.86      730.54     11.82 o
  -3   5   6      703.36      641.97     11.10 o
  -2   5   6      503.13      552.97     24.03 o
  -1   5   6      252.99      244.00      9.87 o
   0   5   6      210.06      184.71      3.08 o
   1   5   6      100.92       85.27      7.30 o
   2   5   6      162.63      146.42      5.34 o
   3   5   6      184.68      171.16     17.46 o
   4   5   6      227.67      212.17      8.62 o
   5   5   6       63.88       52.72      1.71 o
   6   5   6        2.19       -0.66      1.72 o
   7   5   6      366.76      404.64     21.56 o
   8   5   6      100.13       95.37     15.40 o
  -8   6   6        1.89        6.01      5.74 o
  -7   6   6       13.01       20.84      2.53 o
  -6   6   6      152.62      143.03      5.84 o
  -5   6   6       70.01       61.96      5.40 o
  -4   6   6        0.10        6.12      1.86 o
  -3   6   6      142.26      120.38      3.75 o
  -2   6   6        2.69       -3.13      9.32 o
  -1   6   6      285.08      297.58     10.27 o
   0   6   6       41.35       46.97      3.56 o
   1   6   6     1246.78     1280.48     27.86 o
   2   6   6      231.27      253.29      4.66 o
   3   6   6     1411.37     1453.72     40.51 o
   4   6   6       27.27       19.07      1.66 o
   5   6   6       68.95       87.23     12.59 o
   6   6   6       12.70       17.15      4.34 o
   7   6   6      109.39      123.47     23.30 o
   8   6   6        0.70       -0.76     10.47 o
  -8   7   6       23.43       19.96      6.39 o
  -7   7   6       64.95       68.22      3.71 o
  -6   7   6        1.29       -2.27      8.10 o
  -5   7   6      148.18      167.33      5.35 o
  -4   7   6       63.67       70.32      5.00 o
  -3   7   6      831.70      819.17     20.28 o
  -2   7   6        6.88       18.72      2.42 o
  -1   7   6      838.87      920.52     70.16 o
   0   7   6      185.64      175.50      4.14 o
   1   7   6      348.21      325.76      6.29 o
   2   7   6        2.41        9.57      6.26 o
   3   7   6       49.96       34.51      2.00 o
   4   7   6        0.46        3.36      3.99 o
   5   7   6       63.52       48.98      2.83 o
   6   7   6       16.79       23.27      6.92 o
   7   7   6       33.00       28.70      4.93 o
  -7   8   6       97.71       89.30      7.03 o
  -6   8   6      242.77      277.22     24.19 o
  -5   8   6        8.55        2.54      2.31 o
  -4   8   6       79.28       67.62      5.29 o
  -3   8   6       65.10       69.90      7.00 o
  -2   8   6      205.36      204.68      7.27 o
  -1   8   6      214.87      226.54      8.97 o
   0   8   6        7.48        4.30      2.86 o
   1   8   6      594.04      620.19     21.13 o
   2   8   6      377.42      375.98     14.49 o
   3   8   6      145.84      145.34      9.26 o
   4   8   6        4.59        2.57      2.41 o
   5   8   6      262.69      273.01     14.46 o
   6   8   6      146.99      139.95     23.23 o
  -6   9   6       17.25       13.06      2.76 o
  -5   9   6       71.81       61.62      6.26 o
  -4   9   6      162.87      165.86     24.46 o
  -3   9   6      307.37      344.86      8.44 o
  -2   9   6      183.42      153.99     14.35 o
  -1   9   6        1.48       10.15      4.12 o
   0   9   6       98.41      102.35      4.57 o
   1   9   6       69.08       63.51      3.29 o
   2   9   6        0.77       -2.43      5.30 o
   3   9   6       22.47       28.26      5.50 o
   4   9   6        6.54        7.43     12.40 o
   5   9   6        0.65        1.06      2.07 o
  -5  10   6        4.22        7.88      3.06 o
  -4  10   6       10.45        2.89      2.68 o
  -3  10   6       47.36       52.49      3.51 o
  -2  10   6       87.00       91.30      4.50 o
  -1  10   6       28.25       56.36      4.54 o
   0  10   6       21.85       21.85      9.12 o
   1  10   6       93.34      107.60     14.73 o
   2  10   6        1.61        1.25      3.97 o
   3  10   6       14.29        5.50      2.14 o
   4  10   6       28.54       38.49      4.20 o
  -3  11   6        2.79        2.35      2.31 o
  -2  11   6       94.45       93.53      8.40 o
  -1  11   6        2.36        4.96      8.83 o
   0  11   6       89.71       74.01      4.71 o
   1  11   6       62.76       44.81      3.99 o
   2  11   6       99.22       95.82      9.74 o
  -9   0   7       20.05       32.64      4.06 o
  -7   0   7      270.62      277.26      6.74 o
  -5   0   7      224.78      193.56      4.72 o
  -3   0   7     4393.57     4581.55     66.36 o
  -1   0   7      784.78      776.14     14.12 o
   1   0   7      370.30      469.67      8.06 o
   3   0   7     2546.44     2553.14     42.69 o
   5   0   7     1442.65     1378.12     33.89 o
   7   0   7      116.78       97.79      7.34 o
   9   0   7      816.88      971.72     48.47 o
 -10   1   7       49.74       45.23      3.80 o
  -9   1   7       78.78       75.66      6.39 o
  -8   1   7       88.03       76.16      5.12 o
  -7   1   7      329.35      349.58      5.81 o
  -6   1   7        6.83        3.84      1.01 o
  -5   1   7      482.48      481.10      6.82 o
  -4   1   7     1308.84     1284.99     12.85 o
  -3   1   7     1715.63     1756.77     18.73 o
  -2   1   7      514.13      505.93     13.70 o
  -1   1   7       93.28       89.78      2.04 o
   0   1   7      809.67      797.46     12.87 o
   1   1   7     1758.14     1756.56     23.81 o
   2   1   7     1068.81     1080.29     45.67 o
   3   1   7     1108.34     1030.31     11.64 o
   4   1   7       34.55       46.24      2.17 o
   5   1   7      578.73      528.68     15.92 o
   6   1   7      755.60      758.48     11.40 o
   7   1   7      316.82      321.17     40.15 o
   8   1   7        1.93        8.49      3.70 o
   9   1   7      171.60      240.54     10.28 o
 -10   2   7        0.92        8.25      9.13 o
  -9   2   7       37.75       26.20      5.89 o
  -8   2   7       31.73       28.46      2.07 o
  -7   2   7      366.22      331.98     14.83 o
  -6   2   7      250.00      246.41      3.92 o
  -5   2   7      309.34      273.66      8.10 o
  -4   2   7       66.62       79.41      3.01 o
  -3   2   7      347.93      383.89      4.69 o
  -2   2   7     1660.72     1851.53     24.03 o
  -1   2   7      225.83      268.13      5.82 o
   0   2   7      172.12      133.55      2.94 o
   1   2   7     1538.69     1483.15     18.73 o
   2   2   7       30.99       36.45      1.22 o
   3   2   7        6.88       14.91      1.30 o
   4   2   7      154.96      167.02      2.48 o
   5   2   7       18.63       12.71      2.86 o
   6   2   7      624.50      636.95     36.99 o
   7   2   7        8.15        4.80      6.46 o
   8   2   7       65.70       65.91     13.62 o
   9   2   7      125.61      149.25     12.76 o
  -9   3   7        0.04       -2.41      1.61 o
  -8   3   7       94.52       89.52      3.45 o
  -7   3   7      916.24      873.76     14.48 o
  -6   3   7      539.12      550.16      7.28 o
  -5   3   7        1.37        1.21      2.86 o
  -4   3   7      131.14      137.20      4.94 o
  -3   3   7      624.41      614.63      7.54 o
  -2   3   7      123.65      150.82      5.59 o
  -1   3   7      299.89      384.21      5.62 o
   0   3   7      155.35      124.65      2.26 o
   1   3   7     2557.35     2550.90     46.15 o
   2   3   7     1351.02     1429.39     17.61 o
   3   3   7      401.63      403.86      5.99 o
   4   3   7     1578.63     1609.79     66.51 o
   5   3   7        0.13        3.56      2.11 o
   6   3   7      277.24      306.79     22.19 o
   7   3   7        7.28       10.32      2.13 o
   8   3   7      145.93      156.03     11.86 o
   9   3   7       16.06       26.32      7.13 o
  -9   4   7        3.20       10.34      3.73 o
  -8   4   7        4.82        2.42      1.84 o
  -7   4   7       41.10       35.44      5.43 o
  -6   4   7       79.62       68.75      2.94 o
  -5   4   7      240.81      230.09      7.16 o
  -4   4   7     1117.73     1114.45     19.18 o
  -3   4   7       24.61       20.96      3.56 o
  -2   4   7       18.83       25.05      1.23 o
  -1   4   7       17.01       30.75      1.52 o
   0   4   7     1350.21     1347.58     14.91 o
   1   4   7      127.37      161.67      2.88 o
   2   4   7       34.54       33.13      1.29 o
   3   4   7     1223.65     1161.68     14.24 o
   4   4   7      832.24      918.78     25.63 o
   5   4   7      336.12      332.99      5.00 o
   6   4   7        5.13        0.29      4.70 o
   7   4   7       11.62        9.03      4.70 o
   8   4   7       55.45       42.60      3.41 o
   9   4   7      190.45      187.04     11.57 o
  -9   5   7        0.06        1.46      5.70 o
  -8   5   7      128.85      141.88     20.88 o
  -7   5   7       11.46       13.17      6.04 o
  -6   5   7       70.18       64.05      3.38 o
  -5   5   7      128.02      143.36      8.39 o
  -4   5   7      710.97      692.72     26.43 o
  -3   5   7     1271.28     1253.73     28.02 o
  -2   5   7       22.00       40.15      2.40 o
  -1   5   7      331.83      350.57      8.90 o
   0   5   7       47.76       39.90      1.89 o
   1   5   7       31.11       34.79      5.39 o
   2   5   7     1153.24     1109.70     15.22 o
   3   5   7       18.83       15.11      3.31 o
   4   5   7     1090.41     1017.75     27.99 o
   5   5   7      427.29      402.25      8.83 o
   6   5   7      365.02      404.59     18.59 o
   7   5   7       81.24       79.03     10.53 o
   8   5   7       79.91       91.29      4.69 o
  -8   6   7        4.81        8.92      8.00 o
  -7   6   7       23.16       33.16      8.84 o
  -6   6   7       67.68       76.36      3.79 o
  -5   6   7      150.48      165.18      9.94 o
  -4   6   7      486.25      475.31     33.98 o
  -3   6   7      463.85      474.57     10.89 o
  -2   6   7     2464.37     2506.52     39.45 o
  -1   6   7       15.46       11.97      1.26 o
   0   6   7      878.15      845.28     12.91 o
   1   6   7      164.75      188.90      6.32 o
   2   6   7       23.22       24.92      3.57 o
   3   6   7        9.41        5.01      1.28 o
   4   6   7      365.08      369.58      7.79 o
   5   6   7       97.04       79.12      3.23 o
   6   6   7      168.30      172.19      5.37 o
   7   6   7        0.88        5.32     14.02 o
   8   6   7      138.98      148.99     11.19 o
  -8   7   7      209.35      207.72     30.71 o
  -7   7   7       16.01       -2.86      2.57 o
  -6   7   7      414.58      408.46     39.65 o
  -5   7   7       37.49       40.69      4.54 o
  -4   7   7       82.25       80.12      4.53 o
  -3   7   7       31.72       22.62      2.46 o
  -2   7   7       28.82       36.59      7.72 o
  -1   7   7       15.71       23.43      4.70 o
   0   7   7      102.70      110.94      3.76 o
   1   7   7      159.46      150.71     11.89 o
   2   7   7       26.66       36.58      2.69 o
   3   7   7      591.63      563.93     10.61 o
   4   7   7      385.79      391.75     32.08 o
   5   7   7        6.06        2.17      1.86 o
   6   7   7      490.92      486.69     20.66 o
   7   7   7       34.02       39.26      5.33 o
  -7   8   7      113.50       94.16      7.54 o
  -6   8   7      104.14      107.70      5.50 o
  -5   8   7       46.55       52.07      3.41 o
  -4   8   7      162.30      169.55      5.58 o
  -3   8   7      160.15      132.65      4.76 o
  -2   8   7       61.52       59.15      6.44 o
  -1   8   7        1.39       -0.65      3.99 o
   0   8   7      464.31      506.44     24.89 o
   1   8   7      794.53      748.75     14.21 o
   2   8   7       36.32       26.77      2.34 o
   3   8   7       11.30       12.20      3.46 o
   4   8   7       78.93       72.88      4.00 o
   5   8   7      100.00      108.29      5.89 o
   6   8   7       21.53       35.84      4.79 o
  -6   9   7       59.88       88.36      5.72 o
  -5   9   7        4.42        5.14      6.14 o
  -4   9   7        1.33        3.95      2.46 o
  -3   9   7       99.54       88.48      8.96 o
  -2   9   7      231.08      217.04     21.12 o
  -1   9   7        0.75       15.99     14.42 o
   0   9   7       31.44       41.95      5.59 o
   1   9   7       15.23       10.02      1.88 o
   2   9   7      614.75      635.32     54.80 o
   3   9   7       50.30       42.12      3.30 o
   4   9   7        5.17       16.65      3.04 o
   5   9   7       34.16       19.43      9.70 o
  -4  10   7       13.49       18.68      7.03 o
  -3  10   7      162.66      160.68     17.33 o
  -2  10   7       34.95       45.95     18.15 o
  -1  10   7       99.28       94.60      8.56 o
   0  10   7       19.53       18.29      2.92 o
   1  10   7        4.61        4.13      3.84 o
   2  10   7        9.63        3.63      6.97 o
   3  10   7        0.02        1.43      2.14 o
   4  10   7       13.08       21.46      4.54 o
  -2  11   7        2.72        2.44      2.34 o
  -1  11   7        6.50       16.74     11.40 o
   0  11   7       52.74       37.42      9.04 o
   1  11   7      282.22      285.09     14.00 o
 -10   0   8      143.32      138.43      7.54 o
  -8   0   8      173.63      169.44      6.17 o
  -6   0   8      109.58       94.48      3.29 o
  -4   0   8     1191.07     1273.50     20.52 o
  -2   0   8      192.74      146.09      3.26 o
   0   0   8      628.50      629.36     13.57 o
   2   0   8     2816.90     3233.98     46.15 o
   4   0   8       44.92       39.32      1.49 o
   6   0   8      544.43      467.47      8.77 o
   8   0   8      170.94      200.21     14.35 o
 -10   1   8       16.16       30.88      3.16 o
  -9   1   8       40.50       34.51      6.13 o
  -8   1   8      113.13      113.48      3.43 o
  -7   1   8      214.21      219.29      4.34 o
  -6   1   8       58.05       49.68      5.20 o
  -5   1   8      200.63      184.46      3.08 o
  -4   1   8       21.18       30.55      1.30 o
  -3   1   8      553.43      577.82     12.19 o
  -2   1   8      722.37      702.91     22.83 o
  -1   1   8       17.07       19.99      1.18 o
   0   1   8     2264.22     2138.86     32.75 o
   1   1   8      540.46      593.86     11.10 o
   2   1   8      573.43      478.90      8.50 o
   3   1   8      221.88      223.04      3.52 o
   4   1   8      925.64      885.87     11.11 o
   5   1   8      990.18     1014.97     18.85 o
   6   1   8        3.12        9.69      2.59 o
   7   1   8      151.66      151.06     23.85 o
   8   1   8       21.71       29.43      5.69 o
   9   1   8        6.27       25.90      4.39 o
  -9   2   8       11.42        0.89      5.72 o
  -8   2   8       32.79       26.28      3.37 o
  -7   2   8      290.07      304.44      5.80 o
  -6   2   8      326.26      291.41      5.49 o
  -5   2   8      974.12     1045.43     13.13 o
  -4   2   8      402.51      370.92     11.42 o
  -3   2   8     4173.80     4312.46     57.70 o
  -2   2   8      357.68      368.06      4.68 o
  -1   2   8     2520.93     2506.07     27.94 o
   0   2   8      186.70      219.77      5.02 o
   1   2   8      256.47      259.67     11.97 o
   2   2   8      599.46      592.20      7.25 o
   3   2   8       22.14       18.88      4.70 o
   4   2   8       21.73       20.68      3.76 o
   5   2   8      280.13      266.60      4.97 o
   6   2   8       10.98        9.66      3.73 o
   7   2   8      118.64      107.64     17.55 o
   8   2   8      627.91      696.42     20.12 o
   9   2   8        0.84        7.94      3.83 o
  -9   3   8       12.36        6.29      2.70 o
  -8   3   8       29.61       29.74      2.33 o
  -7   3   8       45.09       54.41      2.51 o
  -6   3   8      938.94      933.66     10.96 o
  -5   3   8      293.10      284.35      4.21 o
  -4   3   8      257.05      242.72      4.43 o
  -3   3   8       52.92       40.12      2.70 o
  -2   3   8      790.22      849.38     10.09 o
  -1   3   8     1599.60     1601.15     22.35 o
   0   3   8      223.66      194.74      3.76 o
   1   3   8     1844.43     1954.04     22.12 o
   2   3   8      838.49      764.78     10.52 o
   3   3   8      102.27      107.28      7.67 o
   4   3   8       71.10       70.43      4.64 o
   5   3   8       86.85       88.30      4.30 o
   6   3   8       18.46       12.44      1.81 o
   7   3   8        3.74        7.41      2.24 o
   8   3   8       60.01       35.96      7.13 o
   9   3   8       11.13       16.38      3.72 o
  -9   4   8       74.12       87.21      6.70 o
  -8   4   8        4.21       -0.46      1.86 o
  -7   4   8       38.09       45.50     12.80 o
  -6   4   8      350.89      342.17      8.14 o
  -5   4   8      449.30      433.87     13.79 o
  -4   4   8        6.06        5.88      1.71 o
  -3   4   8      230.43      211.61     10.70 o
  -2   4   8      263.74      316.25      5.19 o
  -1   4   8       19.99       24.38      1.42 o
   0   4   8      627.18      651.84     29.16 o
   1   4   8       25.28       23.66      2.29 o
   2   4   8      781.89      797.02     33.84 o
   3   4   8      931.18      885.72     11.39 o
   4   4   8     1006.33      985.97     31.24 o
   5   4   8      303.06      303.48      4.58 o
   6   4   8      269.32      311.82      8.73 o
   7   4   8      116.66      108.34      5.19 o
   8   4   8        0.32        1.99      6.70 o
  -9   5   8       13.82       31.33      7.44 o
  -8   5   8       34.26       35.91      4.99 o
  -7   5   8        0.01       -1.13      1.91 o
  -6   5   8        0.98       -0.67      1.52 o
  -5   5   8      124.29      129.49     14.87 o
  -4   5   8      429.98      429.85     23.69 o
  -3   5   8     1795.79     1881.60     29.59 o
  -2   5   8        7.14        4.55      1.00 o
  -1   5   8       52.36       41.59      3.21 o
   0   5   8       53.73       49.21      3.03 o
   1   5   8      937.88      967.25     29.38 o
   2   5   8     1431.32     1389.07     18.46 o
   3   5   8      987.60      990.40     32.36 o
   4   5   8     2051.19     1945.47     37.21 o
   5   5   8        4.77        3.19      1.34 o
   6   5   8      160.21      132.87      7.26 o
   8   5   8       32.36       29.16      4.50 o
  -8   6   8       62.30       55.31     14.86 o
  -7   6   8      271.14      305.61     37.67 o
  -6   6   8        9.75       13.36      4.73 o
  -5   6   8       38.13       36.44      9.49 o
  -4   6   8      598.60      603.82     13.03 o
  -3   6   8       14.81        9.56      2.10 o
  -2   6   8        0.88        3.57      1.80 o
  -1   6   8      138.62      125.27      3.50 o
   0   6   8       49.47       49.64      2.80 o
   1   6   8      809.37      809.30     15.92 o
   2   6   8       44.99       41.86      2.22 o
   3   6   8       67.19       61.58      8.43 o
   4   6   8       19.42       19.79      3.26 o
   5   6   8      461.74      500.30     53.93 o
   6   6   8       59.09       46.31      3.86 o
   7   6   8      248.82      268.86     28.18 o
  -7   7   8       39.10       47.08      7.54 o
  -6   7   8       18.22       18.44      4.97 o
  -5   7   8        4.60        8.43      2.92 o
  -4   7   8       39.45       33.46      3.31 o
  -3   7   8        0.04        1.53      4.00 o
  -2   7   8       87.32       94.71      7.20 o
  -1   7   8      271.96      270.67     18.92 o
   0   7   8        3.87        4.33      1.74 o
   1   7   8     1060.31     1050.10     17.90 o
   2   7   8      147.11      125.70      7.30 o
   3   7   8      543.24      541.58     10.19 o
   4   7   8       26.55       30.93      5.20 o
   5   7   8      399.42      419.00     10.68 o
   6   7   8        0.15       -3.41      2.27 o
   7   7   8       16.13       33.92     13.72 o
  -7   8   8       31.87       26.81      3.41 o
  -6   8   8        0.32        9.99     12.59 o
  -5   8   8       28.47       27.41      9.74 o
  -4   8   8       55.63       65.48      3.85 o
  -3   8   8       40.53       40.35      6.00 o
  -2   8   8       38.57       31.74      2.92 o
  -1   8   8      161.17      130.38      7.20 o
   0   8   8       29.78       30.47      3.83 o
   1   8   8       36.13       29.33      3.16 o
   2   8   8       15.79       22.50      2.23 o
   3   8   8       68.71       72.95      3.74 o
   4   8   8       23.90       25.38      2.79 o
   5   8   8       65.33       66.70     14.73 o
  -6   9   8        6.98       16.92      3.07 o
  -5   9   8      148.35      152.83      8.47 o
  -4   9   8        1.45        1.60      2.13 o
  -3   9   8      566.16      575.14     60.08 o
  -2   9   8      114.10      117.78      6.07 o
  -1   9   8       78.49       96.00     21.76 o
   0   9   8       76.42       61.29      5.70 o
   1   9   8      327.16      312.09     18.62 o
   2   9   8       98.16       75.48     22.53 o
   3   9   8        2.64        8.54      2.57 o
   4   9   8       66.34       53.99      5.87 o
   5   9   8       20.70       27.75      3.45 o
  -4  10   8        1.31       -3.15      2.10 o
  -3  10   8        6.58        5.97     11.15 o
  -2  10   8        9.07        6.76     12.39 o
  -1  10   8        0.77       -0.40      3.16 o
   0  10   8      104.38      144.62      9.66 o
   1  10   8        0.12        3.84      2.42 o
   2  10   8        0.00       -3.41      3.59 o
   3  10   8        0.93        0.27      2.83 o
  -1  11   8       50.48       62.82      5.86 o
   0  11   8      190.22      210.83     23.76 o
   1  11   8       98.09       87.19      5.69 o
  -9   0   9       82.36       76.39      5.32 o
  -7   0   9        2.58       -2.26      2.29 o
  -5   0   9      134.49      133.71      3.52 o
  -3   0   9      313.15      331.47      6.14 o
  -1   0   9       36.98       38.49      2.31 o
   1   0   9       32.31       15.12      1.46 o
   3   0   9      400.27      377.28      8.54 o
   5   0   9        9.49        2.86      0.86 o
   7   0   9      346.83      320.50     18.15 o
   9   0   9        0.80       11.09      5.74 o
  -9   1   9      129.11      105.71      6.62 o
  -8   1   9        7.84        4.35      4.56 o
  -7   1   9      562.28      541.09     10.01 o
  -6   1   9       19.73       18.57      1.73 o
  -5   1   9      908.58      888.24     10.69 o
  -4   1   9      450.30      507.84      9.90 o
  -3   1   9     2346.60     2358.90     25.23 o
  -2   1   9       58.52       57.61      1.64 o
  -1   1   9      786.47      750.76     19.82 o
   0   1   9     2049.48     2160.11     25.26 o
   1   1   9       19.57       37.06      1.66 o
   2   1   9      684.98      691.71     23.89 o
   3   1   9      165.52      144.29     12.17 o
   4   1   9        0.07       -1.03      0.69 o
   5   1   9      122.81      110.87      2.09 o
   6   1   9       47.89       36.75      2.02 o
   7   1   9      212.62      222.43     13.60 o
   8   1   9       93.83       94.06     12.10 o
   9   1   9      406.02      378.42     24.92 o
  -9   2   9       22.24       35.99      2.79 o
  -8   2   9       28.04       26.62      3.86 o
  -7   2   9        6.39        2.12      1.59 o
  -6   2   9       60.72       53.83      1.76 o
  -5   2   9        1.87        2.79      1.10 o
  -4   2   9      330.13      338.90      4.61 o
  -3   2   9       73.64       53.95      2.11 o
  -2   2   9       34.52       32.73      1.35 o
  -1   2   9      701.16      726.21     10.26 o
   0   2   9       43.79       54.78      3.99 o
   1   2   9      168.64      129.00      3.44 o
   2   2   9      147.18      150.93      7.26 o
   3   2   9     1940.83     1860.97     23.45 o
   4   2   9      116.23      104.44      2.08 o
   5   2   9        0.60        2.18      0.71 o
   6   2   9      188.10      189.90      5.42 o
   7   2   9       32.05       48.60     18.52 o
   8   2   9        0.28        0.60      6.12 o
   9   2   9       68.49       79.46     13.70 o
  -9   3   9       68.63       70.28      4.75 o
  -8   3   9        0.06        1.30      2.16 o
  -7   3   9      469.66      448.74     20.43 o
  -6   3   9      172.05      159.79      3.59 o
  -5   3   9      261.62      245.52      5.82 o
  -4   3   9      504.31      507.89      8.36 o
  -3   3   9     1114.65     1116.83     18.45 o
  -2   3   9        4.20        7.09      0.99 o
  -1   3   9       28.19       44.11      5.93 o
   0   3   9        4.65        3.38      1.40 o
   1   3   9      142.66      153.81      3.16 o
   2   3   9        2.86        0.86      0.81 o
   3   3   9       56.15       52.81      2.44 o
   4   3   9      739.16      706.60     15.75 o
   5   3   9      110.88       95.30      7.59 o
   6   3   9       98.23      100.13      3.80 o
   7   3   9      168.84      169.92      6.20 o
   8   3   9      102.78      113.05      5.03 o
  -9   4   9        0.12        3.94      6.46 o
  -8   4   9       70.65       73.53     12.10 o
  -7   4   9      222.71      203.05     10.90 o
  -6   4   9       37.93       42.30      3.44 o
  -5   4   9        6.89        8.29      2.01 o
  -4   4   9      561.86      585.57     23.10 o
  -3   4   9      212.35      217.29      5.20 o
  -2   4   9      848.97      861.36     17.26 o
  -1   4   9        2.54        4.37      2.41 o
   0   4   9      350.45      291.65     15.93 o
   1   4   9      628.05      598.42     10.75 o
   2   4   9      135.53      138.89      3.06 o
   3   4   9      115.56       96.55      7.74 o
   4   4   9     2534.10     2578.61     36.19 o
   5   4   9       45.70       47.46      2.21 o
   6   4   9       83.16       76.10      7.87 o
   7   4   9       35.65       27.08      4.54 o
   8   4   9        1.17        2.25      4.42 o
  -8   5   9      194.08      155.25      6.66 o
  -7   5   9       59.09       41.58     12.59 o
  -6   5   9      145.32      153.60     17.30 o
  -5   5   9      114.96      101.18      3.33 o
  -4   5   9     1531.70     1473.86     28.87 o
  -3   5   9      249.46      243.73     21.30 o
  -2   5   9      500.73      486.20     12.23 o
  -1   5   9      292.06      292.95     30.44 o
   0   5   9      883.00      895.06     36.35 o
   1   5   9      607.43      610.20     24.32 o
   2   5   9      155.12      150.14      3.67 o
   3   5   9       88.62       85.16      4.52 o
   4   5   9      601.70      568.26     25.45 o
   5   5   9       23.28       32.01      5.44 o
   6   5   9       35.70       38.90      6.19 o
   7   5   9        8.27       11.09      3.94 o
   8   5   9      232.73      245.71     18.93 o
  -8   6   9      200.80      217.71     18.55 o
  -7   6   9      132.96      126.54     13.12 o
  -6   6   9      157.21      182.87      5.79 o
  -5   6   9      153.61      149.96      4.87 o
  -4   6   9        5.59        3.64      2.71 o
  -3   6   9      786.44      793.66     22.82 o
  -2   6   9      733.18      704.25     10.73 o
  -1   6   9       29.00       29.25      2.41 o
   0   6   9      518.56      560.90     11.17 o
   1   6   9        6.05       14.36      3.77 o
   2   6   9      430.11      377.06     31.39 o
   3   6   9     1192.78     1177.23     19.79 o
   4   6   9      384.66      371.99      8.15 o
   5   6   9        0.44       -4.76      6.86 o
   6   6   9      545.44      543.95     22.52 o
   7   6   9        4.50        0.53     15.27 o
  -7   7   9       10.28        7.99      7.02 o
  -6   7   9      117.61      119.32      5.16 o
  -5   7   9        1.65        2.68      2.22 o
  -4   7   9      669.70      627.95     12.41 o
  -3   7   9      152.21      160.73      5.96 o
  -2   7   9      454.10      513.48     10.24 o
  -1   7   9       86.26       99.34      3.42 o
   0   7   9     1614.56     1564.63     26.02 o
   1   7   9      508.15      459.19     21.13 o
   2   7   9        8.73        5.79      1.86 o
   3   7   9      192.50      183.18      6.43 o
   4   7   9        3.42        1.38      4.69 o
   5   7   9       48.06       41.40      2.90 o
   6   7   9      196.96      192.33     12.37 o
  -6   8   9        2.38        1.87      9.70 o
  -5   8   9        2.61        1.79      2.56 o
  -4   8   9       23.46       21.45      2.68 o
  -3   8   9        3.47        7.00      2.47 o
  -2   8   9      214.17      235.46     19.08 o
  -1   8   9        7.21       11.22      4.17 o
   0   8   9      116.20      122.27      4.30 o
   1   8   9       21.98       20.04      3.76 o
   2   8   9        3.07       16.97      9.46 o
   3   8   9        6.72        0.85      2.81 o
   4   8   9       61.77       75.26      4.03 o
   5   8   9        0.19       -1.60      1.87 o
   6   8   9       12.23       12.79      5.30 o
  -5   9   9        5.24       14.70      5.96 o
  -4   9   9       46.22       35.82      3.01 o
  -3   9   9      171.07      150.06      5.86 o
  -2   9   9       17.63       35.85      4.66 o
  -1   9   9       44.82       46.69      4.02 o
   0   9   9       36.66       42.41      3.99 o
   1   9   9       17.26       18.13      8.02 o
   2   9   9       12.05       18.75      6.39 o
   3   9   9       22.31       13.64      4.56 o
   4   9   9       96.65       92.50     15.29 o
   5   9   9      178.95      225.43     20.30 o
  -4  10   9      189.49      198.00      8.07 o
  -3  10   9       28.15       47.76      4.54 o
  -2  10   9       81.73       72.17      4.56 o
  -1  10   9        4.06       12.66      3.32 o
   0  10   9       32.67       55.82     11.27 o
   1  10   9      188.56      204.42     16.70 o
   2  10   9        2.39       -6.00      4.00 o
   3  10   9       86.95      117.77     19.46 o
  -8   0  10       27.38       20.06      3.17 o
  -6   0  10      220.73      217.79      5.49 o
  -4   0  10      313.56      277.83      6.20 o
  -2   0  10        4.52        2.86      1.43 o
   0   0  10      735.94      719.75     15.43 o
   2   0  10      608.96      593.41     11.52 o
   4   0  10      334.38      364.25      9.03 o
   6   0  10      148.17      210.39      5.89 o
   8   0  10        8.87        7.97      7.74 o
  -9   1  10        3.16        1.90      1.95 o
  -8   1  10      557.17      538.73     13.32 o
  -7   1  10      323.18      323.45      6.66 o
  -6   1  10        0.13        1.01      1.11 o
  -5   1  10      179.74      184.15      3.21 o
  -4   1  10      482.93      555.77     10.76 o
  -3   1  10     1008.13     1126.65     17.59 o
  -2   1  10       29.53       19.21      2.83 o
  -1   1  10       50.41       59.55      1.63 o
   0   1  10      512.49      559.70     22.68 o
   1   1  10       19.45       29.72      1.54 o
   2   1  10      556.45      502.64     12.53 o
   3   1  10      468.58      479.86     16.03 o
   4   1  10     2803.88     2841.06    101.81 o
   5   1  10      161.18      134.42      4.46 o
   6   1  10      251.34      256.84      7.87 o
   7   1  10      191.61      223.38     15.76 o
   8   1  10      213.95      233.17      9.92 o
  -9   2  10        6.69        3.53      2.00 o
  -8   2  10       40.31       44.62      5.49 o
  -7   2  10       98.00       92.70      5.90 o
  -6   2  10      456.11      420.44      7.49 o
  -5   2  10        7.59        3.11      1.16 o
  -4   2  10     1105.60     1023.46     32.75 o
  -3   2  10      268.50      281.29      4.49 o
  -2   2  10      674.34      606.03     15.37 o
  -1   2  10        5.29        3.13      1.84 o
   0   2  10      292.11      308.51     13.92 o
   1   2  10     3539.36     3856.34     47.23 o
   2   2  10      331.60      322.31      4.81 o
   3   2  10     1145.92     1152.79     15.36 o
   4   2  10       95.92       90.85      7.76 o
   5   2  10     1081.88     1085.01     14.17 o
   6   2  10       72.06       59.97     14.85 o
   7   2  10       18.07       13.82      5.76 o
   8   2  10      198.55      212.74     12.17 o
  -9   3  10       87.41      112.37      6.56 o
  -8   3  10       39.86       46.58      4.52 o
  -7   3  10      117.05      118.58     15.70 o
  -6   3  10      229.03      229.84      5.92 o
  -5   3  10      273.05      270.23     21.86 o
  -4   3  10      292.67      317.17      5.20 o
  -3   3  10       14.37       16.32      5.16 o
  -2   3  10      283.68      305.52      5.95 o
  -1   3  10      530.96      523.78      8.15 o
   0   3  10      545.79      548.47     15.45 o
   1   3  10      379.91      393.51     14.70 o
   2   3  10     1103.72     1047.87     16.40 o
   3   3  10      773.16      741.84     29.36 o
   4   3  10      293.45      286.20     19.42 o
   5   3  10      744.09      753.26     16.27 o
   6   3  10      155.64      169.86      7.94 o
   7   3  10      146.65      152.33      6.68 o
   8   3  10        1.68        0.32      3.14 o
  -9   4  10       36.42       42.10      9.24 o
  -8   4  10        0.01        4.30      4.87 o
  -7   4  10       41.33       59.17      8.79 o
  -6   4  10       81.48       63.95      3.62 o
  -5   4  10       22.29       21.43      1.35 o
  -4   4  10        0.27        0.30      2.70 o
  -3   4  10      150.94      156.49      5.09 o
  -2   4  10        1.39        7.19      4.43 o
  -1   4  10     1241.88     1411.00     70.37 o
   0   4  10       32.79       32.32      2.39 o
   1   4  10       45.06       57.08      2.76 o
   2   4  10      107.31      108.82      5.29 o
   3   4  10      932.71      931.62     49.48 o
   4   4  10      137.08      147.48      3.16 o
   5   4  10       31.12       33.66      2.90 o
   6   4  10       23.38       24.76      6.12 o
   7   4  10      307.36      377.26     13.01 o
   8   4  10       99.84       91.46      5.03 o
  -8   5  10       32.84       50.54     11.56 o
  -7   5  10       87.30      128.64      9.72 o
  -6   5  10      110.42       90.81     11.42 o
  -5   5  10      164.47      154.00      5.24 o
  -4   5  10     1364.72     1444.23     29.62 o
  -3   5  10        0.10        0.28      3.43 o
  -2   5  10      109.87      104.06      7.12 o
  -1   5  10       88.65      130.01      5.77 o
   0   5  10       25.61       33.10      2.03 o
   1   5  10       37.67       26.89      3.27 o
   2   5  10      200.31      200.07      9.22 o
   3   5  10       21.81       17.44      1.59 o
   4   5  10      113.96       73.62      4.23 o
   5   5  10      131.67      117.27      7.84 o
   6   5  10        6.37       -2.03      4.60 o
   7   5  10      341.92      342.51     29.63 o
  -8   6  10       45.55       41.41      6.44 o
  -7   6  10        0.01        4.90      2.81 o
  -6   6  10        0.59       -7.62      5.42 o
  -5   6  10        0.48        5.04      2.70 o
  -4   6  10       21.90       24.30      8.70 o
  -3   6  10      108.03      114.08      9.90 o
  -2   6  10       89.96       79.02      2.39 o
  -1   6  10      179.43      187.20     16.37 o
   0   6  10      113.18      120.47      3.71 o
   1   6  10       85.83       92.98      3.29 o
   2   6  10      386.44      378.35      9.90 o
   3   6  10       20.62       19.48      2.08 o
   4   6  10      143.68      159.79      5.56 o
   5   6  10        0.88        5.01      3.42 o
   6   6  10      142.69      121.90     14.69 o
   7   6  10        5.82       15.75      4.00 o
  -7   7  10      154.42      156.42     27.46 o
  -6   7  10       21.26       30.41      4.99 o
  -5   7  10      544.79      554.90     24.01 o
  -4   7  10       21.33       17.36      2.49 o
  -3   7  10       10.69       13.59      7.99 o
  -2   7  10        2.66        2.61      2.03 o
  -1   7  10      658.16      622.86     16.93 o
   0   7  10      125.00      111.06      4.28 o
   1   7  10      378.92      367.03      8.09 o
   2   7  10       45.23       43.99      2.90 o
   3   7  10      224.27      229.14      6.93 o
   4   7  10        2.59        4.47      1.81 o
   5   7  10      168.20      158.18      6.80 o
   6   7  10       15.35       18.83      4.03 o
  -6   8  10        0.35       -4.29      2.86 o
  -5   8  10      251.72      301.95      9.42 o
  -4   8  10        5.89       -0.49      4.12 o
  -3   8  10      300.35      334.92      8.63 o
  -2   8  10      123.47      110.79      5.03 o
  -1   8  10      418.93      404.84     10.82 o
   0   8  10        0.01       -0.98      5.16 o
   1   8  10       39.36       47.96      8.13 o
   2   8  10        1.41        2.70      1.86 o
   3   8  10        6.76       12.40      2.31 o
   4   8  10        2.07       -2.28      2.04 o
   5   8  10        2.94        1.32      1.77 o
  -5   9  10      101.55      106.96      5.97 o
  -4   9  10       10.86       15.28      8.97 o
  -3   9  10       16.47       22.23      4.42 o
  -2   9  10       20.63       25.37      6.19 o
  -1   9  10      102.50       90.46     16.55 o
   0   9  10        1.69       -1.21      2.33 o
   1   9  10      151.86      178.97      9.94 o
   2   9  10       37.95       44.16      5.29 o
   3   9  10      219.08      221.90      8.80 o
   4   9  10       13.08       -1.41     11.13 o
  -3  10  10      147.92      148.48      5.85 o
  -2  10  10      152.46      172.65     31.54 o
  -1  10  10      133.97      153.63      7.38 o
   0  10  10      484.67      539.98     36.15 o
   1  10  10       11.67       13.40      3.18 o
   2  10  10       23.90        3.77      8.67 o
  -9   0  11       91.92       83.02      6.17 o
  -7   0  11        5.64        5.43      2.60 o
  -5   0  11     1333.72     1322.22     25.81 o
  -3   0  11     1925.27     1942.24     34.26 o
  -1   0  11      311.35      266.69      6.09 o
   1   0  11       85.62       99.82      4.40 o
   3   0  11       35.09       37.24      2.26 o
   5   0  11        5.29        1.14      0.86 o
   7   0  11      157.12      182.90     13.26 o
  -9   1  11      239.72      256.82     16.52 o
  -8   1  11       16.79        6.64      1.92 o
  -7   1  11       51.35       41.43      3.14 o
  -6   1  11       60.78       62.46      2.46 o
  -5   1  11      159.54      188.04      4.23 o
  -4   1  11       62.96       63.10      7.26 o
  -3   1  11       28.75       30.04      2.86 o
  -2   1  11        0.19        0.01      1.86 o
  -1   1  11      520.60      475.52      6.50 o
   0   1  11      221.32      218.76      3.70 o
   1   1  11      150.05      124.25      2.79 o
   2   1  11        2.08        4.06      4.16 o
   3   1  11     3155.87     3058.78     45.77 o
   4   1  11       35.19       41.33      3.09 o
   5   1  11       55.71       61.33      2.66 o
   6   1  11      115.74      113.41      4.12 o
   7   1  11        4.01        6.15      8.42 o
   8   1  11        7.55        4.75      3.24 o
  -9   2  11       11.01        0.80      2.86 o
  -8   2  11       76.08       63.42      5.79 o
  -7   2  11      499.05      472.51     20.28 o
  -6   2  11       35.59       23.41      3.17 o
  -5   2  11      141.13      146.32      4.30 o
  -4   2  11        4.47        1.19      1.49 o
  -3   2  11      756.83      759.10     22.60 o
  -2   2  11       67.89       64.91      2.94 o
  -1   2  11      232.75      242.37     14.99 o
   0   2  11      590.50      628.12     18.18 o
   1   2  11      331.62      314.91      5.20 o
   2   2  11      313.33      315.07      5.52 o
   3   2  11     1935.29     1877.96     65.37 o
   4   2  11        3.23        7.40      1.32 o
   5   2  11       37.04       24.86      2.84 o
   6   2  11       58.82       54.94      3.95 o
   7   2  11       48.50       41.09      8.52 o
   8   2  11        1.61       12.66      6.16 o
  -9   3  11       55.82       57.95      4.84 o
  -8   3  11       36.63       34.16      3.71 o
  -7   3  11        8.57        4.95      1.43 o
  -6   3  11      193.78      179.04      7.60 o
  -5   3  11      959.13      931.83     12.63 o
  -4   3  11        6.59        4.38      1.57 o
  -3   3  11      428.60      420.85     21.30 o
  -2   3  11        7.55        9.77      5.59 o
  -1   3  11      475.69      473.25     26.29 o
   0   3  11      649.40      619.83     27.42 o
   1   3  11     1573.00     1577.62     23.26 o
   2   3  11      509.23      466.78      7.75 o
   3   3  11       96.34       86.01      3.30 o
   4   3  11       50.35       46.24      5.24 o
   5   3  11      191.45      177.25     20.29 o
   6   3  11      229.59      217.44      7.83 o
   7   3  11       18.45       30.68      3.34 o
   8   3  11       13.65       11.01      4.03 o
  -8   4  11      257.01      255.74      9.74 o
  -7   4  11        0.51        5.00      5.97 o
  -6   4  11      171.02      176.50     12.89 o
  -5   4  11      226.44      210.35      7.54 o
  -4   4  11       14.41       23.44      3.11 o
  -3   4  11      228.09      220.89      9.33 o
  -2   4  11      446.89      423.01      8.19 o
  -1   4  11       51.97       68.00      6.84 o
   0   4  11       15.98        5.96      2.70 o
   1   4  11      131.92      126.88      6.36 o
   2   4  11      154.49      159.87     11.16 o
   3   4  11        8.45        7.46      1.37 o
   4   4  11       34.63       27.53      1.69 o
   5   4  11       96.60       94.13     13.20 o
   6   4  11      176.40      195.30      7.50 o
   7   4  11      164.26      130.06      8.83 o
   8   4  11       99.00       76.83      4.96 o
  -8   5  11       32.66       50.32      9.12 o
  -7   5  11       38.17       31.54      3.30 o
  -6   5  11        3.38        3.62      2.16 o
  -5   5  11        0.09        1.69      3.13 o
  -4   5  11       16.80        9.32      1.10 o
  -3   5  11      278.06      268.26     17.65 o
  -2   5  11      115.94      118.32     11.89 o
  -1   5  11      162.44      158.39      8.92 o
   0   5  11     2010.99     1984.76    101.64 o
   1   5  11      175.15      169.31     23.25 o
   2   5  11      761.12      842.59     19.20 o
   3   5  11     1026.97      994.39     19.47 o
   4   5  11     1265.55     1230.11     23.11 o
   5   5  11       11.08       15.64      2.30 o
   6   5  11        4.88       -2.79      5.42 o
   7   5  11       33.06       54.32     15.83 o
  -8   6  11       30.44       28.04      7.32 o
  -7   6  11        1.99       -0.37      3.06 o
  -6   6  11        0.92        4.57      2.41 o
  -5   6  11      164.48      144.18     18.72 o
  -4   6  11      867.35      863.54     41.48 o
  -3   6  11       25.45       15.60      3.99 o
  -2   6  11       79.70       69.58      5.09 o
  -1   6  11        6.98        2.36      3.29 o
   0   6  11      156.11      198.98     18.25 o
   1   6  11      155.39      137.06      4.32 o
   2   6  11      998.43      929.08     19.13 o
   3   6  11      449.03      441.41     23.36 o
   4   6  11       40.11       40.08      5.42 o
   5   6  11       68.72       69.37      7.06 o
   6   6  11      150.19      162.39      9.12 o
   7   6  11       18.69       43.00      7.33 o
  -7   7  11        0.00       -0.12      2.28 o
  -6   7  11       91.20      110.39      8.50 o
  -5   7  11       16.25       10.95      2.70 o
  -4   7  11      630.98      581.62     12.34 o
  -3   7  11      316.37      319.32     10.83 o
  -2   7  11       44.85       36.43      9.06 o
  -1   7  11      202.42      179.17      5.10 o
   0   7  11      524.79      532.47     11.07 o
   1   7  11       86.10       75.29      5.82 o
   2   7  11      249.37      243.03      9.49 o
   3   7  11        4.47       10.27      2.81 o
   4   7  11       96.65      118.16      7.27 o
   5   7  11       30.21       23.73      3.59 o
   6   7  11      323.95      319.37     16.64 o
  -6   8  11      226.47      254.92     14.22 o
  -5   8  11        0.62       13.32      4.00 o
  -4   8  11       10.47       18.78      5.43 o
  -3   8  11       22.10       26.60      3.99 o
  -2   8  11      147.77      151.53      5.73 o
  -1   8  11       58.79       53.49     11.55 o
   0   8  11       74.51       68.69      3.42 o
   1   8  11       74.70       80.87      4.19 o
   2   8  11       58.21       65.09      3.68 o
   3   8  11       25.54       26.48      7.80 o
   4   8  11        0.10       -1.74      4.56 o
   5   8  11      156.61      164.53      8.42 o
  -5   9  11        8.84        8.30      6.86 o
  -4   9  11      104.89      116.29      5.42 o
  -3   9  11        1.52       -0.42      2.84 o
  -2   9  11       71.31       79.30     18.83 o
  -1   9  11       84.80      100.61      5.63 o
   0   9  11      103.90      105.37     10.36 o
   1   9  11      119.01      128.32     12.00 o
   2   9  11       42.00       37.45      7.00 o
   3   9  11        0.96        8.07      5.62 o
   4   9  11       16.30       22.55      4.33 o
  -3  10  11        1.84       -2.33      6.70 o
  -2  10  11        7.18       21.84      3.29 o
  -1  10  11        8.34        3.33      3.72 o
   0  10  11       59.26       36.58      9.63 o
   1  10  11        4.16       -2.04      5.12 o
   2  10  11       47.52       32.43     10.95 o
  -8   0  12      256.39      276.14     11.23 o
  -6   0  12        3.75       12.23      2.26 o
  -4   0  12      265.37      285.78     10.86 o
  -2   0  12      515.81      518.51     12.32 o
   0   0  12       19.07       15.77      2.00 o
   2   0  12     1644.23     1672.24     41.47 o
   4   0  12      692.47      723.38     13.63 o
   6   0  12      832.63      829.78     32.15 o
   8   0  12        0.03       -2.86      4.86 o
  -9   1  12        0.51        4.91      2.18 o
  -8   1  12      179.36      158.89      8.74 o
  -7   1  12       70.33       54.12      8.27 o
  -6   1  12      623.55      611.02     10.92 o
  -5   1  12      127.64      129.84      3.81 o
  -4   1  12     2624.74     2924.04    167.15 o
  -3   1  12       67.64       76.62      6.84 o
  -2   1  12     1811.55     1925.89     40.88 o
  -1   1  12       29.34       42.02      2.56 o
   0   1  12      435.91      482.12     31.02 o
   1   1  12       11.43       11.50      1.86 o
   2   1  12       75.02       70.27      7.16 o
   3   1  12        2.11        0.21      3.30 o
   4   1  12      320.36      283.14     11.65 o
   5   1  12      170.78      133.20      3.44 o
   6   1  12       38.49       29.58      8.86 o
   7   1  12        0.01        3.49      7.87 o
   8   1  12      187.06      206.97     33.98 o
  -9   2  12        0.01       -2.03      2.52 o
  -8   2  12      118.42      136.39      5.11 o
  -7   2  12      123.66      135.66     15.66 o
  -6   2  12       63.54       70.22      5.74 o
  -5   2  12      165.62      165.53      3.84 o
  -4   2  12      122.84      131.42      8.83 o
  -3   2  12      165.75      177.22      6.03 o
  -2   2  12       23.42       29.23      2.28 o
  -1   2  12        0.85        1.34      1.62 o
   0   2  12      558.59      550.06      8.36 o
   1   2  12       56.10       57.90      1.90 o
   2   2  12      472.54      467.28     18.35 o
   3   2  12        6.47        7.76      2.44 o
   4   2  12      400.32      387.34     19.32 o
   5   2  12       85.89      112.76      5.37 o
   6   2  12       98.62       94.09      8.73 o
   7   2  12      105.80      115.51     17.48 o
   8   2  12       23.40       16.91      3.79 o
  -9   3  12       18.94       38.49      7.14 o
  -8   3  12        1.78        0.19      2.19 o
  -7   3  12        0.64        0.11      3.30 o
  -6   3  12       48.12       35.28     12.72 o
  -5   3  12       15.84       18.47      6.83 o
  -4   3  12      825.26      831.67     22.35 o
  -3   3  12      363.87      417.86     13.69 o
  -2   3  12      248.50      242.00     22.23 o
  -1   3  12      251.40      239.36     19.66 o
   0   3  12      238.13      217.79      6.49 o
   1   3  12      762.43      725.68     10.90 o
   2   3  12      378.48      382.83      7.44 o
   3   3  12        0.23        5.10      1.44 o
   4   3  12       47.31       48.78      2.81 o
   5   3  12       20.69       19.08      1.71 o
   6   3  12        3.27        7.37      2.43 o
   7   3  12      338.62      383.81     19.78 o
   8   3  12      274.39      298.78     22.75 o
  -8   4  12       19.15       14.91      2.69 o
  -7   4  12       12.52        0.74      2.26 o
  -6   4  12        7.25       13.08      8.42 o
  -5   4  12        6.95       -1.60      2.57 o
  -4   4  12       60.61       47.85      5.89 o
  -3   4  12       61.89       79.61     11.22 o
  -2   4  12      135.77      153.11     18.16 o
  -1   4  12       89.59      110.78     18.02 o
   0   4  12      484.49      474.91      9.10 o
   1   4  12        0.35       13.21     11.39 o
   2   4  12     1608.91     1564.83     37.55 o
   3   4  12        3.03        0.18      1.31 o
   4   4  12       43.96       48.63      2.67 o
   5   4  12       64.05       76.69      7.42 o
   6   4  12      168.78      164.40     20.48 o
   7   4  12       88.62       81.31      7.32 o
  -8   5  12        0.76        2.86      2.57 o
  -7   5  12       35.11       34.27      5.94 o
  -6   5  12        2.18        4.71      2.71 o
  -5   5  12      459.92      520.30     11.49 o
  -4   5  12      137.01      147.75      5.66 o
  -3   5  12       82.55       92.80      8.82 o
  -2   5  12      266.84      258.84     15.25 o
  -1   5  12     1561.09     1512.03     36.82 o
   0   5  12       42.90       56.51     15.40 o
   1   5  12       33.16       28.13      2.39 o
   2   5  12      331.90      334.76      6.63 o
   3   5  12       54.79       55.76      5.92 o
   4   5  12      209.77      251.97     15.92 o
   5   5  12       18.19        7.57      1.81 o
   6   5  12        1.93       -0.17     12.56 o
   7   5  12       35.76       21.84      3.35 o
  -7   6  12       24.80       24.01     12.99 o
  -6   6  12      130.27      102.14      4.76 o
  -5   6  12      138.23      133.21      5.23 o
  -4   6  12       21.38       22.60      3.20 o
  -3   6  12       16.91       15.52      4.57 o
  -2   6  12       83.81       87.67     18.92 o
  -1   6  12       17.94       18.89      7.17 o
   0   6  12       12.41       10.35      4.04 o
   1   6  12       26.69       37.85      3.08 o
   2   6  12      248.18      270.12      9.46 o
   3   6  12      368.59      382.32     14.82 o
   4   6  12       86.14       69.73     14.43 o
   5   6  12      307.70      362.82     42.75 o
   6   6  12       66.70       56.42     19.42 o
  -7   7  12       26.02        4.83      4.83 o
  -6   7  12       29.35       16.83      7.74 o
  -5   7  12      170.26      168.54      6.17 o
  -4   7  12      171.95      145.68     10.70 o
  -3   7  12       19.32       17.66      5.29 o
  -2   7  12        9.41        4.44      3.25 o
  -1   7  12      183.70      221.65     11.16 o
   0   7  12        0.07        0.65      1.49 o
   1   7  12      284.70      245.45     15.17 o
   2   7  12       38.53       28.55      2.50 o
   3   7  12        3.47        4.90      2.64 o
   4   7  12       94.82       91.22      5.17 o
   5   7  12        0.02       -3.39      3.00 o
  -6   8  12      225.25      220.64     14.03 o
  -5   8  12       94.25       58.00      3.95 o
  -4   8  12       58.13       47.98      6.63 o
  -3   8  12        0.03       -0.59      2.86 o
  -2   8  12       27.33       35.19     12.19 o
  -1   8  12       69.53       97.91      7.02 o
   0   8  12       93.90       93.81     10.79 o
   1   8  12      223.61      233.09      8.49 o
   2   8  12        0.77       -2.22      6.56 o
   3   8  12      399.77      419.81     28.89 o
   4   8  12       32.48       34.38      5.04 o
   5   8  12      256.23      246.11     13.80 o
  -4   9  12        5.95        8.65      2.88 o
  -3   9  12       70.37       80.20      6.27 o
  -2   9  12       57.11       52.97      3.91 o
  -1   9  12      257.37      215.32      8.42 o
   0   9  12      104.74       92.58      5.17 o
   1   9  12       15.91       13.67      3.00 o
   2   9  12       71.39       68.44      5.54 o
   3   9  12        0.89       -1.53      2.42 o
  -2  10  12       14.27        9.37      7.14 o
  -1  10  12       25.06       29.74      4.04 o
   0  10  12       58.32       60.53      8.76 o
   1  10  12      115.73      106.96     12.67 o
  -9   0  13      574.34      557.72     23.15 o
  -7   0  13        2.56        1.14      2.26 o
  -5   0  13       81.03       77.87      4.49 o
  -3   0  13      272.74      265.03      9.92 o
  -1   0  13      732.34      822.98     22.32 o
   1   0  13     1352.26     1383.15     28.92 o
   3   0  13      767.67      712.49     17.15 o
   5   0  13     1177.80     1129.41     31.81 o
   7   0  13       65.69       57.36      8.97 o
  -9   1  13      149.13      164.67      6.28 o
  -8   1  13       10.70       17.59      2.19 o
  -7   1  13      201.91      238.00      5.71 o
  -6   1  13        0.02        3.38      1.93 o
  -5   1  13      323.96      341.02     12.20 o
  -4   1  13      122.95      109.22      4.36 o
  -3   1  13      517.75      534.53     10.51 o
  -2   1  13      435.60      452.41     17.88 o
  -1   1  13       66.26       41.35      4.07 o
   0   1  13      747.67      720.97     12.87 o
   1   1  13       27.52       21.03      4.92 o
   2   1  13       10.82       10.17      1.40 o
   3   1  13      394.87      408.24      7.87 o
   4   1  13      299.93      271.47      5.30 o
   5   1  13      100.53       94.50     12.25 o
   6   1  13       11.07        5.69      1.71 o
   7   1  13      229.98      302.07     20.85 o
   8   1  13       30.78       15.45     12.97 o
  -9   2  13       42.38       24.86      4.23 o
  -8   2  13        1.29       -2.82      1.88 o
  -7   2  13        1.91        6.43      2.99 o
  -6   2  13       72.04       62.19      7.80 o
  -5   2  13      445.87      454.68     15.52 o
  -4   2  13       94.98       87.17      2.57 o
  -3   2  13      167.16      153.56      8.94 o
  -2   2  13      148.37      142.12      8.06 o
  -1   2  13       77.17       89.66      8.04 o
   0   2  13        2.25        5.07      1.27 o
   1   2  13      247.41      215.06      8.02 o
   2   2  13       39.48       33.35      4.80 o
   3   2  13      948.06     1026.87     15.24 o
   4   2  13       51.32       51.08     10.82 o
   5   2  13      215.33      215.72      6.78 o
   6   2  13       98.29       83.87      9.19 o
   7   2  13       64.37       59.28     11.72 o
  -8   3  13       14.01       17.91      5.69 o
  -7   3  13        4.09        1.43      2.02 o
  -6   3  13      176.08      155.75     13.67 o
  -5   3  13      632.53      603.62     11.53 o
  -4   3  13       79.64       78.73     13.39 o
  -3   3  13      221.17      181.95     27.51 o
  -2   3  13        9.39       18.98      3.92 o
  -1   3  13      660.71      703.56     13.62 o
   0   3  13       13.98        6.26      4.43 o
   1   3  13       42.41       41.15      2.49 o
   2   3  13       26.28       18.58      3.79 o
   3   3  13     4160.98     4029.20     57.00 o
   4   3  13       29.57       37.51      4.90 o
   5   3  13      524.58      552.67     22.15 o
   6   3  13      279.84      380.43     56.93 o
   7   3  13       32.22       28.91      3.30 o
  -8   4  13        1.23        4.19      8.14 o
  -7   4  13        3.63       13.84      2.59 o
  -6   4  13        0.32       -0.41      2.56 o
  -5   4  13       30.72       38.12      5.24 o
  -4   4  13      277.78      295.00      6.54 o
  -3   4  13      399.38      368.94     31.49 o
  -2   4  13      229.99      231.51     11.00 o
  -1   4  13        4.98       11.43      2.44 o
   0   4  13       10.23        9.95      2.55 o
   1   4  13       85.00       70.38      3.55 o
   2   4  13      296.54      309.20      9.54 o
   3   4  13      157.17      170.15      6.84 o
   4   4  13      129.34      130.97      4.69 o
   5   4  13      112.51      112.17      3.91 o
   6   4  13       28.35       29.14      3.23 o
   7   4  13       87.11       70.32     10.87 o
  -8   5  13      135.68      164.21      7.80 o
  -7   5  13        0.18       13.72      4.00 o
  -6   5  13       67.34       73.51      8.00 o
  -5   5  13      199.94      172.65      5.55 o
  -4   5  13       93.39      115.78      5.05 o
  -3   5  13      286.26      242.08     26.79 o
  -2   5  13      183.30      186.41     13.99 o
  -1   5  13       91.94       79.18      8.99 o
   0   5  13      176.93      194.63     16.73 o
   1   5  13      192.25      196.94     19.18 o
   2   5  13       32.40       29.64      2.91 o
   3   5  13        7.55       -0.57      3.72 o
   4   5  13      201.54      180.61      6.37 o
   5   5  13        4.00       11.18      1.79 o
   6   5  13      603.24      598.72     25.49 o
  -7   6  13        0.19        1.66      5.13 o
  -6   6  13       62.41       60.70      6.26 o
  -5   6  13       10.95       -0.48      2.33 o
  -4   6  13        3.57       -0.66      4.30 o
  -3   6  13       68.65       52.79      8.20 o
  -2   6  13       22.35       20.96      1.79 o
  -1   6  13        5.95        6.38      3.59 o
   0   6  13      948.81      939.22     38.01 o
   1   6  13        2.00        3.03      2.56 o
   2   6  13      130.63      124.54      4.89 o
   3   6  13       22.66       22.36      7.72 o
   4   6  13      105.53      104.36     20.35 o
   5   6  13       37.80       43.40     13.32 o
   6   6  13       72.86       80.21      7.05 o
  -6   7  13      137.84      175.86     24.21 o
  -5   7  13       26.46       12.10      7.57 o
  -4   7  13      153.27      180.61      6.44 o
  -3   7  13        0.26        9.11      2.58 o
  -2   7  13       41.25       50.29      9.84 o
  -1   7  13        6.27       -0.23      2.31 o
   0   7  13       19.52       19.21      3.14 o
   1   7  13      255.09      235.62      8.32 o
   2   7  13      148.63      152.19     15.12 o
   3   7  13        7.33        4.54      2.60 o
   4   7  13       80.02       89.92      8.22 o
   5   7  13       22.58       17.30      3.66 o
  -5   8  13       10.81       12.04      9.30 o
  -4   8  13       77.34       62.39      5.77 o
  -3   8  13       64.25       63.85     11.76 o
  -2   8  13      101.94      118.94      5.56 o
  -1   8  13      162.67      138.21      6.03 o
   0   8  13       34.46       36.00      9.27 o
   1   8  13      114.41      121.99      8.66 o
   2   8  13      396.44      406.53     12.68 o
   3   8  13        2.79       -4.05      2.70 o
   4   8  13       75.62       98.79      5.37 o
  -4   9  13       45.88       57.60      4.22 o
  -3   9  13       27.94       41.51      9.49 o
  -2   9  13      105.94      111.85     11.22 o
  -1   9  13       17.45       25.83      7.46 o
   0   9  13      130.93      115.45      5.91 o
   1   9  13        5.35        0.10      2.50 o
   2   9  13      359.28      391.77     29.33 o
  -8   0  14      181.93      170.32      9.26 o
  -6   0  14        4.57        3.72      4.57 o
  -4   0  14      526.93      591.75     18.09 o
  -2   0  14      483.50      463.84     16.03 o
   0   0  14       66.81       58.64      4.40 o
   2   0  14      188.95      198.79      7.63 o
   4   0  14      428.03      455.87     13.72 o
   6   0  14       42.00       36.84      3.89 o
  -8   1  14       55.76       50.23      7.22 o
  -7   1  14        0.24        4.56      2.01 o
  -6   1  14        4.02       12.17      2.22 o
  -5   1  14       33.46       29.31      3.30 o
  -4   1  14       29.01       26.49      5.26 o
  -3   1  14       17.58       16.23      2.55 o
  -2   1  14       97.30       93.07     22.66 o
  -1   1  14      135.38      117.26      5.36 o
   0   1  14      412.70      402.23     20.06 o
   1   1  14       78.97       87.16      5.16 o
   2   1  14     1825.36     1792.03     80.05 o
   3   1  14        6.84        6.48      2.13 o
   4   1  14      535.84      480.31     10.73 o
   5   1  14       20.71       26.58      2.38 o
   6   1  14       96.65       87.22     10.90 o
   7   1  14        9.38       19.18      6.52 o
  -8   2  14        0.75       11.33      5.03 o
  -7   2  14      134.41      125.95      6.67 o
  -6   2  14      143.96      132.64      8.79 o
  -5   2  14       29.48       30.28      3.02 o
  -4   2  14      384.38      418.94     29.73 o
  -3   2  14        5.46       15.11      4.27 o
  -2   2  14      989.94     1142.02     21.39 o
  -1   2  14        0.94        4.55      1.31 o
   0   2  14      689.68      663.87     40.41 o
   1   2  14      752.07      756.58     13.62 o
   2   2  14      181.68      174.33      3.79 o
   3   2  14       10.97        7.95      2.16 o
   4   2  14       80.70       69.59      6.93 o
   5   2  14        2.66       -1.00      5.14 o
   6   2  14      136.42      129.53      9.74 o
   7   2  14        8.05       11.51      6.04 o
  -8   3  14       36.16       33.27      7.69 o
  -7   3  14        2.45        9.29      3.46 o
  -6   3  14        0.25        5.35      5.42 o
  -5   3  14      389.33      382.27     17.48 o
  -4   3  14        8.08        7.25      1.60 o
  -3   3  14       45.09       35.88      2.61 o
  -2   3  14     1235.11     1273.11     66.27 o
  -1   3  14       77.03       83.05     21.76 o
   0   3  14        1.46        4.15      5.56 o
   1   3  14      128.10      154.49      5.02 o
   2   3  14      962.95      961.90     24.65 o
   3   3  14       59.61       67.37      3.00 o
   4   3  14       65.34       64.90      4.22 o
   5   3  14      118.70      131.83      6.62 o
   6   3  14       38.95       47.76     13.96 o
   7   3  14        0.90        2.03      3.17 o
  -8   4  14        6.71       11.38      7.73 o
  -7   4  14       84.93       86.98      6.70 o
  -6   4  14        3.76       -1.65      2.70 o
  -5   4  14       96.42      103.68      8.74 o
  -4   4  14      304.96      313.51     17.90 o
  -3   4  14      252.51      267.93     18.88 o
  -2   4  14      417.39      389.68     30.65 o
  -1   4  14      458.69      431.85     39.09 o
   0   4  14       81.11       91.18      5.39 o
   1   4  14        1.42        5.00      1.71 o
   2   4  14      180.94      151.27      4.98 o
   3   4  14       19.89       25.18      3.54 o
   4   4  14       37.24       38.04     11.75 o
   5   4  14      112.17      141.29      7.66 o
   6   4  14       26.24       40.07      3.84 o
  -7   5  14       25.94       26.06      3.80 o
  -6   5  14        0.82        1.99      3.29 o
  -5   5  14        0.41       -3.57      2.40 o
  -4   5  14       20.87       18.41      8.62 o
  -3   5  14       38.80       49.57      4.18 o
  -2   5  14       72.21       60.44     21.63 o
  -1   5  14      335.24      333.36      8.51 o
   0   5  14      411.45      390.20      9.45 o
   1   5  14      233.76      286.44      9.53 o
   2   5  14       41.44       50.41      3.39 o
   3   5  14       87.25       94.92     10.06 o
   4   5  14        1.55       -0.08      2.42 o
   5   5  14      399.31      404.31     27.51 o
   6   5  14      292.69      322.06     16.23 o
  -7   6  14       63.93       69.14      4.83 o
  -6   6  14        6.93        0.21      2.12 o
  -5   6  14      817.69      820.60     51.14 o
  -4   6  14       45.82       38.27      6.27 o
  -3   6  14      272.08      301.86      9.78 o
  -2   6  14       11.84        9.28      2.83 o
  -1   6  14      155.50      164.79     11.19 o
   0   6  14       14.06        8.77      1.92 o
   1   6  14       25.42       27.88      9.12 o
   2   6  14      376.09      403.31     10.64 o
   3   6  14       12.20       15.21      3.73 o
   4   6  14       38.15       49.39      3.49 o
   5   6  14       44.61       42.80     10.70 o
  -6   7  14      268.96      301.62     10.57 o
  -5   7  14        2.27       21.68      7.30 o
  -4   7  14       37.94       30.27      4.82 o
  -3   7  14        0.01       -4.85      3.23 o
  -2   7  14        4.93       15.25     18.75 o
  -1   7  14      124.37      126.04      8.90 o
   0   7  14       19.51       19.28     15.87 o
   1   7  14       83.44       99.30     12.52 o
   2   7  14       57.47       56.25      4.97 o
   3   7  14      261.45      238.64      8.71 o
   4   7  14       24.35       37.63      2.95 o
   5   7  14       20.66       13.03      2.66 o
  -5   8  14       80.61       68.88      8.39 o
  -4   8  14        2.44       -4.67      3.11 o
  -3   8  14       71.05       59.04      4.53 o
  -2   8  14       51.80       42.62     14.13 o
  -1   8  14      113.00      103.53     29.99 o
   0   8  14       38.58       21.20      3.01 o
   1   8  14       96.96       88.59     14.22 o
   2   8  14        0.88        7.70      2.83 o
   3   8  14       11.01       15.73      8.13 o
  -3   9  14       46.26       45.93      8.20 o
  -2   9  14        0.25        4.74      5.84 o
  -1   9  14      525.89      590.35     32.05 o
   0   9  14       29.00       37.17      4.77 o
   1   9  14      418.83      405.34     15.48 o
   2   9  14       10.94       15.77      4.83 o
  -7   0  15      157.18      127.51      6.12 o
  -5   0  15       65.05       78.16      6.29 o
  -3   0  15      200.24      214.82      8.92 o
  -1   0  15        7.66       17.72      3.69 o
   1   0  15        0.72        6.26      2.29 o
   3   0  15      423.59      376.62     11.15 o
   5   0  15      461.20      506.28     22.83 o
  -8   1  15        1.11       -0.13      5.56 o
  -7   1  15       43.44       46.42      3.72 o
  -6   1  15        6.37       12.82      3.46 o
  -5   1  15       40.64       40.61      3.96 o
  -4   1  15        1.27       -3.64      5.00 o
  -3   1  15      756.05      682.80     16.18 o
  -2   1  15       16.68       13.29      3.31 o
  -1   1  15      531.52      540.31     11.67 o
   0   1  15        1.91        1.37      1.93 o
   1   1  15      764.17      698.22     20.95 o
   2   1  15      234.27      220.59      4.94 o
   3   1  15        0.07        2.69      5.00 o
   4   1  15       28.96       45.08      5.82 o
   5   1  15        0.52       -3.18      2.12 o
   6   1  15       41.54       51.93      3.38 o
   7   1  15       19.83        8.54      6.32 o
  -8   2  15        0.52       -0.68      2.23 o
  -7   2  15       21.29       19.50      2.71 o
  -6   2  15      249.74      280.15     10.70 o
  -5   2  15      214.13      300.73     29.35 o
  -4   2  15      161.25      154.15      6.72 o
  -3   2  15      137.03      136.36      5.44 o
  -2   2  15       93.92       92.98     14.66 o
  -1   2  15      176.54      185.33     16.09 o
   0   2  15        0.72        0.77      2.16 o
   1   2  15      528.74      552.78     31.56 o
   2   2  15      671.24      715.80     32.45 o
   3   2  15      598.20      590.02     20.62 o
   4   2  15      194.82      205.03     10.39 o
   5   2  15      750.49      730.92     30.38 o
   6   2  15        0.29       -1.14      3.72 o
   7   2  15      402.15      534.35     79.15 o
  -8   3  15       11.01        4.50      5.56 o
  -7   3  15      108.57       80.95      9.79 o
  -6   3  15      159.67      187.57     20.16 o
  -5   3  15      133.49      157.11      8.00 o
  -4   3  15       32.87       37.39      9.83 o
  -3   3  15      914.18     1054.20     20.56 o
  -2   3  15      639.78      681.69     11.87 o
  -1   3  15        9.25        6.19      2.59 o
   0   3  15        2.42        3.53      1.34 o
   1   3  15       22.70       19.78      7.49 o
   2   3  15      204.14      207.63     10.16 o
   3   3  15      118.41       98.62      4.39 o
   4   3  15        0.18        1.54      2.13 o
   5   3  15        0.67       -0.65      2.56 o
   6   3  15       11.07       15.92     13.70 o
  -7   4  15       51.34       40.46      4.30 o
  -6   4  15      100.86      104.92      7.90 o
  -5   4  15        3.46       -1.72      2.83 o
  -4   4  15       54.20       64.75     11.42 o
  -3   4  15      212.94      228.35      7.74 o
  -2   4  15      235.35      212.86     17.60 o
  -1   4  15       51.73       58.64      7.50 o
   0   4  15      351.37      347.95     19.55 o
   1   4  15       55.09       53.95      3.49 o
   2   4  15      178.02      232.36     23.59 o
   3   4  15      170.95      184.45     11.47 o
   4   4  15      171.54      158.33      9.70 o
   5   4  15      121.95      116.19     16.86 o
   6   4  15      381.86      397.87     14.59 o
  -7   5  15        1.24        9.46      3.43 o
  -6   5  15       99.74       87.16      5.36 o
  -5   5  15      192.89      171.49      6.42 o
  -4   5  15       89.20      100.20      4.66 o
  -3   5  15       72.44       85.12      4.74 o
  -2   5  15       41.40       51.78      3.76 o
  -1   5  15      160.03      140.54     12.17 o
   0   5  15      271.24      291.81     20.72 o
   1   5  15      110.90      104.49      9.87 o
   2   5  15        7.54       11.13      9.43 o
   3   5  15       48.31       47.10      3.72 o
   4   5  15        0.03       -3.27      6.56 o
   5   5  15       35.51       40.06     12.47 o
   6   5  15      103.02       94.60      9.52 o
  -6   6  15       82.78       73.15     20.53 o
  -5   6  15       48.51       49.05      9.04 o
  -4   6  15        0.62        3.66      4.57 o
  -3   6  15       30.21       32.98      3.56 o
  -2   6  15        5.22        2.48      7.27 o
  -1   6  15      329.89      317.15     18.66 o
   0   6  15      145.82      135.00     13.67 o
   1   6  15       35.86       24.28      2.90 o
   2   6  15       10.34       11.33      2.70 o
   3   6  15        8.26       11.82      2.28 o
   4   6  15      121.96      124.42      7.66 o
   5   6  15       49.14       31.77      3.39 o
  -5   7  15        2.68        5.01      2.97 o
  -4   7  15       32.43       26.71      3.56 o
  -3   7  15       14.53       24.55      3.55 o
  -2   7  15      309.57      342.26     10.14 o
  -1   7  15        2.52       14.70     19.73 o
   0   7  15       34.70       22.27     10.27 o
   1   7  15      375.67      424.59     17.83 o
   2   7  15      219.39      177.18      7.98 o
   3   7  15       15.43       17.66     11.75 o
   4   7  15       58.50       64.15      4.42 o
  -4   8  15       49.77       63.95      4.27 o
  -3   8  15        8.72       19.17      3.32 o
  -2   8  15       12.08       13.21      8.72 o
  -1   8  15        2.69       -0.39     10.96 o
   0   8  15       47.95       42.15      3.94 o
   1   8  15        0.08        1.15      8.46 o
   2   8  15       72.24       75.40     12.73 o
   3   8  15       23.57       23.61     21.25 o
  -1   9  15      133.10      153.93     17.43 o
   0   9  15      250.96      243.47      9.70 o
  -8   0  16      280.65      304.35     14.15 o
  -6   0  16        0.66        3.97      2.83 o
  -4   0  16       24.92       25.38      4.26 o
  -2   0  16       13.23        9.14      3.17 o
   0   0  16      611.07      685.69     20.38 o
   2   0  16       13.04        3.72      1.69 o
   4   0  16      770.42      804.66     33.58 o
   6   0  16      262.97      272.23     16.17 o
  -8   1  16       62.47       55.88      7.20 o
  -7   1  16        0.01        0.06      3.01 o
  -6   1  16       70.53       66.11      8.89 o
  -5   1  16        0.61        8.44      6.54 o
  -4   1  16      427.77      468.99     11.39 o
  -3   1  16      166.98      192.63      5.97 o
  -2   1  16      102.64       95.50      4.43 o
  -1   1  16       16.47       12.18      3.03 o
   0   1  16      280.87      260.77     11.46 o
   1   1  16       84.52      104.88     13.59 o
   2   1  16      113.50       91.49      7.42 o
   3   1  16       35.29       41.59      2.29 o
   4   1  16      106.59      105.20     12.80 o
   5   1  16       15.14       12.57      2.72 o
   6   1  16      210.80      193.53      8.24 o
  -8   2  16       44.02       53.33      4.06 o
  -7   2  16        0.24       -0.50      2.33 o
  -6   2  16      177.42      158.88     11.83 o
  -5   2  16        0.00       -4.78      3.18 o
  -4   2  16      350.90      384.22     10.07 o
  -3   2  16        6.01        4.18      2.86 o
  -2   2  16     1168.34     1144.24     21.83 o
  -1   2  16      164.34      170.10     20.38 o
   0   2  16      130.98      124.19      9.70 o
   1   2  16      298.02      327.00     26.28 o
   2   2  16      965.69      936.73     25.81 o
   3   2  16       43.76       29.60      6.30 o
   4   2  16      110.44      125.65      4.69 o
   5   2  16       27.18       37.25      2.92 o
   6   2  16      162.12      168.09     16.83 o
  -7   3  16      137.69      165.12      6.37 o
  -6   3  16        5.72       10.95      7.86 o
  -5   3  16       63.89       64.05      5.63 o
  -4   3  16       72.26       71.73      4.46 o
  -3   3  16       23.77       31.28     11.16 o
  -2   3  16       10.34        2.40      6.12 o
  -1   3  16      182.74      175.95     10.25 o
   0   3  16      232.57      210.69      4.90 o
   1   3  16        0.07       -0.17      2.14 o
   2   3  16      200.60      176.69      5.29 o
   3   3  16       22.84       15.76      5.02 o
   4   3  16      206.45      211.59      7.39 o
   5   3  16      152.03      124.48      7.54 o
   6   3  16      141.99      167.62     10.33 o
  -7   4  16       91.80       76.97      5.33 o
  -6   4  16      200.38      177.43      7.77 o
  -5   4  16      144.97      119.16     13.02 o
  -4   4  16        0.32       -5.92      7.29 o
  -3   4  16      112.82      129.51     28.68 o
  -2   4  16      206.34      237.10      8.07 o
  -1   4  16      254.52      262.56      7.93 o
   0   4  16       58.52       38.85      3.96 o
   1   4  16      805.14      854.20     18.51 o
   2   4  16      111.73       97.65      4.48 o
   3   4  16      148.61      143.57      5.01 o
   4   4  16      391.58      370.29     11.03 o
   5   4  16      114.00      123.53     21.70 o
   6   4  16       40.73       31.56     13.37 o
  -6   5  16       24.90       40.14      3.32 o
  -5   5  16      201.52      192.56      9.09 o
  -4   5  16        3.82        1.91      7.56 o
  -3   5  16       48.74       57.43      5.79 o
  -2   5  16        0.15        1.83      3.39 o
  -1   5  16        6.47        5.75      2.86 o
   0   5  16       30.93       20.68      2.82 o
   1   5  16      509.76      561.83     39.81 o
   2   5  16      249.26      236.18     20.66 o
   3   5  16       42.27       32.74      7.69 o
   4   5  16        0.15       -4.74      3.16 o
   5   5  16       26.48       21.43      7.00 o
  -6   6  16       19.29       13.71      6.43 o
  -5   6  16        0.20        1.88      4.54 o
  -4   6  16        3.82        2.99      2.63 o
  -3   6  16       37.91       38.01      3.81 o
  -2   6  16       42.12       37.19      8.52 o
  -1   6  16      449.75      460.46     12.35 o
   0   6  16       14.04       32.84      4.66 o
   1   6  16      372.15      359.40     12.29 o
   2   6  16        0.22        5.39      6.29 o
   3   6  16      550.81      520.39     25.52 o
   4   6  16        2.51       -3.00      2.00 o
  -5   7  16        2.68       -0.31      9.89 o
  -4   7  16        0.83       37.24      9.09 o
  -3   7  16      118.12      128.50     10.72 o
  -2   7  16       53.90       43.51      4.84 o
  -1   7  16       39.50       46.63     10.46 o
   0   7  16       55.47       63.08      9.40 o
   1   7  16       14.26       11.46      4.32 o
   2   7  16       20.15        6.41      7.44 o
   3   7  16        1.66       -2.59      5.42 o
  -3   8  16       56.97       49.03     10.46 o
  -2   8  16        9.99       15.82      4.40 o
  -1   8  16       85.86       87.54     17.70 o
   0   8  16        5.81       16.17      2.82 o
   1   8  16      316.59      343.24     13.67 o
   2   8  16        0.48        4.56      6.44 o
  -7   0  17        5.87        7.14      3.43 o
  -5   0  17      171.83      153.98      8.80 o
  -3   0  17      371.77      335.19     13.63 o
  -1   0  17     1511.19     1497.32     39.24 o
   1   0  17        4.94        7.14      2.89 o
   3   0  17       39.78       38.07      3.74 o
   5   0  17        3.96       -3.47      2.31 o
  -7   1  17        6.48        6.89      5.29 o
  -6   1  17        0.03        6.70      4.59 o
  -5   1  17       14.24        9.60      5.96 o
  -4   1  17        3.68       -2.32      5.29 o
  -3   1  17      157.40      159.50     15.07 o
  -2   1  17      158.38      168.41      8.10 o
  -1   1  17      219.49      220.95     18.00 o
   0   1  17        0.03       -3.15      4.32 o
   1   1  17        7.94        4.97      2.38 o
   2   1  17       49.68       42.37      2.80 o
   3   1  17       40.92       56.59     10.89 o
   4   1  17        0.01       -2.03      4.60 o
   5   1  17      300.17      301.41     18.42 o
   6   1  17        0.84        1.14      3.72 o
  -7   2  17       80.92       79.41      6.23 o
  -6   2  17       75.38       65.38      8.52 o
  -5   2  17       61.86       74.90      4.44 o
  -4   2  17        2.40       -3.62      2.41 o
  -3   2  17     1031.15     1206.03     65.20 o
  -2   2  17       79.67       77.33      6.57 o
  -1   2  17      191.47      197.60      7.65 o
   0   2  17        1.28        0.01      2.35 o
   1   2  17      875.07      839.82     32.22 o
   2   2  17       99.59       84.19      7.44 o
   3   2  17        4.89        0.00      2.57 o
   4   2  17       58.67       58.31      4.49 o
   5   2  17      275.42      307.18     14.72 o
   6   2  17      144.45      193.25     31.01 o
  -7   3  17      124.29      123.57      5.40 o
  -6   3  17       13.49       25.72      9.10 o
  -5   3  17       22.30       17.19      3.02 o
  -4   3  17        2.84       10.80      3.01 o
  -3   3  17       29.10       38.11      4.34 o
  -2   3  17       85.24       91.19      6.30 o
  -1   3  17        0.16        2.81      2.16 o
   0   3  17      219.45      192.62      5.38 o
   1   3  17      235.63      241.27      6.30 o
   2   3  17       84.74       70.08      4.34 o
   3   3  17      169.94      194.98     15.03 o
   4   3  17      185.62      185.73     14.40 o
   5   3  17      169.76      183.38     12.66 o
  -6   4  17      444.95      467.41     14.15 o
  -5   4  17        7.30       15.50      8.89 o
  -4   4  17      313.88      355.51     27.72 o
  -3   4  17      329.13      408.21     11.87 o
  -2   4  17       20.91       29.31      4.21 o
  -1   4  17      153.29      179.58     10.66 o
   0   4  17      416.18      444.36     12.50 o
   1   4  17       10.52        6.42      2.08 o
   2   4  17        5.91       -0.32      1.92 o
   3   4  17        0.01       -2.67      6.56 o
   4   4  17       52.10       74.48     20.23 o
   5   4  17       16.72       25.09      2.69 o
  -6   5  17        1.56        8.52      3.59 o
  -5   5  17       18.56        9.57      3.24 o
  -4   5  17        0.59        6.68      3.61 o
  -3   5  17       37.10       29.94      5.00 o
  -2   5  17        1.15        2.70      4.00 o
  -1   5  17       63.96       71.25      4.50 o
   0   5  17       50.25       63.51     17.75 o
   1   5  17      146.10      147.52      5.78 o
   2   5  17       91.26      102.28      7.53 o
   3   5  17        3.17        2.80      2.00 o
   4   5  17      210.18      214.83      8.41 o
  -5   6  17        0.63        3.51      4.37 o
  -4   6  17       53.95       45.04      5.89 o
  -3   6  17        0.23        4.87      4.59 o
  -2   6  17      242.85      217.50     23.98 o
  -1   6  17        1.29        7.14      5.14 o
   0   6  17       16.29       26.08      5.72 o
   1   6  17        2.39        3.00      7.70 o
   2   6  17       56.55       65.40     18.26 o
   3   6  17      111.09      134.81     17.42 o
   4   6  17       16.18       19.59      4.03 o
  -4   7  17       25.35       56.25      5.88 o
  -3   7  17       76.49       81.25      5.63 o
  -2   7  17       25.73       20.57      4.00 o
  -1   7  17       40.27       34.26      6.42 o
   0   7  17      347.87      341.47     13.41 o
   1   7  17        1.24        9.75      3.13 o
   2   7  17        0.16       -3.86      2.57 o
  -1   8  17        2.55        5.96      6.97 o
   0   8  17      226.15      214.76     35.65 o
  -6   0  18      107.92      104.59      7.26 o
  -4   0  18       57.76       76.10      7.09 o
  -2   0  18      374.05      428.15     16.09 o
   0   0  18     1224.53     1263.87     34.86 o
   2   0  18       95.79       92.85      6.20 o
   4   0  18      516.09      527.80     31.06 o
  -7   1  18        0.06        3.04      4.70 o
  -6   1  18       16.11       16.11      4.02 o
  -5   1  18        1.44        1.18      9.84 o
  -4   1  18      216.52      235.51     24.01 o
  -3   1  18       81.13       91.78      5.01 o
  -2   1  18       38.04       66.42     19.78 o
  -1   1  18      105.03      117.66      9.52 o
   0   1  18      736.55      777.29     30.68 o
   1   1  18       81.28       89.33     18.33 o
   2   1  18       56.03       58.75      7.74 o
   3   1  18       18.10       18.84      3.53 o
   4   1  18       19.00       14.70      3.38 o
   5   1  18       30.99       33.24      3.46 o
  -7   2  18       46.27       56.01      9.76 o
  -6   2  18        3.43        3.98      3.00 o
  -5   2  18        4.85        4.24      3.15 o
  -4   2  18      483.71      517.89     16.92 o
  -3   2  18      104.36       94.32      5.26 o
  -2   2  18       57.52       43.51      5.89 o
  -1   2  18        1.25        3.43      2.63 o
   0   2  18       48.26       50.82     10.67 o
   1   2  18        8.82       10.86      5.27 o
   2   2  18       65.20       66.01      3.30 o
   3   2  18        6.68        8.70      2.22 o
   4   2  18      421.73      343.86     47.64 o
   5   2  18       12.14       15.02      7.46 o
  -6   3  18        5.23       -6.58      4.39 o
  -5   3  18        3.45       -1.30      5.29 o
  -4   3  18       75.38       78.07     18.69 o
  -3   3  18        8.81        5.62      7.87 o
  -2   3  18      200.97      217.83      7.41 o
  -1   3  18      472.81      506.58     20.96 o
   0   3  18       27.24       22.06      2.18 o
   1   3  18      138.97      127.72      4.67 o
   2   3  18       10.07       11.72      6.30 o
   3   3  18      225.07      200.22      7.10 o
   4   3  18       66.37       70.17      8.89 o
   5   3  18        0.55        5.66      5.02 o
  -6   4  18       69.68       69.60     11.69 o
  -5   4  18       97.79      105.76     13.32 o
  -4   4  18        0.74        7.58      3.19 o
  -3   4  18        2.30        6.01      5.43 o
  -2   4  18       57.32       51.63      3.78 o
  -1   4  18       44.30       39.69      4.47 o
   0   4  18       37.91       14.85      2.72 o
   1   4  18      333.71      312.03     15.13 o
   2   4  18      243.66      227.51      6.49 o
   3   4  18      204.78      212.05      7.82 o
   4   4  18      169.27      139.18      9.66 o
  -5   5  18        0.48        4.35      3.46 o
  -4   5  18       86.51       78.04     19.82 o
  -3   5  18      250.84      295.85     10.25 o
  -2   5  18       16.59       10.84      3.02 o
  -1   5  18      234.45      245.23      8.04 o
   0   5  18       15.23        9.82      2.69 o
   1   5  18      197.23      211.87      9.33 o
   2   5  18       94.28       99.54      5.17 o
   3   5  18      100.63      107.48     15.92 o
   4   5  18       50.19       38.41      3.76 o
  -4   6  18        0.58       -2.39      4.08 o
  -3   6  18       11.01       17.97      8.17 o
  -2   6  18       28.04       47.19     12.86 o
  -1   6  18       37.37       26.75      4.32 o
   0   6  18        1.69        0.79      2.54 o
   1   6  18       77.89       80.14      4.43 o
   2   6  18       10.06       22.19      7.82 o
   3   6  18      136.47      164.13      9.70 o
  -3   7  18       17.01       21.76      9.44 o
  -2   7  18       16.42       10.76      3.29 o
  -1   7  18       26.76       30.68      4.80 o
   0   7  18      110.03       97.60      6.02 o
   1   7  18       12.16        0.11      4.86 o
  -5   0  19      105.95      110.57      8.54 o
  -3   0  19      265.38      346.42     13.83 o
  -1   0  19        2.94        1.14      3.72 o
   1   0  19      389.88      364.25     13.55 o
   3   0  19      186.98      181.52     12.75 o
   5   0  19       41.18       37.24      4.94 o
  -6   1  19       38.44       42.33      3.95 o
  -5   1  19       75.62       71.32      6.84 o
  -4   1  19       60.52       65.01     13.57 o
  -3   1  19        2.74       -1.32      3.86 o
  -2   1  19        4.72        8.01      2.62 o
  -1   1  19      153.51      124.19     12.45 o
   0   1  19        7.06       14.51      3.25 o
   1   1  19       68.21       62.80      5.73 o
   2   1  19       80.55       77.05     12.57 o
   3   1  19       45.67       44.45     12.39 o
   4   1  19       46.98       53.81      4.92 o
   5   1  19       11.14       11.10     11.67 o
  -6   2  19        4.25        9.62      8.74 o
  -5   2  19        0.20        2.90      3.72 o
  -4   2  19        0.40        1.06      4.86 o
  -3   2  19      146.43      148.97      6.12 o
  -2   2  19      255.50      261.87      8.30 o
  -1   2  19      136.71      168.82     15.20 o
   0   2  19      348.26      348.08     12.05 o
   1   2  19       72.37       75.55      9.16 o
   2   2  19       54.48       36.44      3.73 o
   3   2  19      304.72      298.77     11.66 o
   4   2  19        0.86       -0.34     12.40 o
   5   2  19      414.33      395.88     23.55 o
  -6   3  19       35.36       43.42     15.26 o
  -5   3  19       50.96       64.68      4.51 o
  -4   3  19      126.84      142.36      8.66 o
  -3   3  19      371.72      353.03     21.65 o
  -2   3  19       98.40       96.40      5.29 o
  -1   3  19      353.24      339.28     10.27 o
   0   3  19        9.62       11.38      5.00 o
   1   3  19       94.64       64.33      3.82 o
   2   3  19       65.51       59.52      5.26 o
   3   3  19        5.35        4.26     10.16 o
   4   3  19        0.86        8.54      3.46 o
  -5   4  19        1.89       12.82     12.97 o
  -4   4  19       16.19       22.06     10.27 o
  -3   4  19      148.23      140.76      7.24 o
  -2   4  19      250.40      238.98     23.86 o
  -1   4  19       87.47       78.16      4.84 o
   0   4  19      374.31      384.57     23.52 o
   1   4  19      248.24      237.90     10.97 o
   2   4  19      299.94      328.96     18.45 o
   3   4  19        0.38       10.66      7.46 o
   4   4  19       62.70       61.30      4.44 o
  -5   5  19        3.33       -5.91      3.94 o
  -4   5  19      201.01      177.77     10.13 o
  -3   5  19       30.17       41.56      8.29 o
  -2   5  19       76.59       74.13      5.39 o
  -1   5  19       89.79       73.94      5.66 o
   0   5  19        5.34        3.46      2.63 o
   1   5  19       77.53      114.46      9.60 o
   2   5  19       82.68       75.99     19.03 o
   3   5  19        4.28       10.01      6.17 o
  -3   6  19       94.33       93.12     11.60 o
  -2   6  19        6.58        4.29      3.52 o
  -1   6  19        3.78        5.05      3.03 o
   0   6  19      444.56      521.54     25.86 o
   1   6  19        5.46       19.21     17.25 o
   2   6  19       97.00      111.36     16.62 o
  -6   0  20       15.04        5.43      4.03 o
  -4   0  20      568.85      601.67     25.72 o
  -2   0  20       31.11       45.50      5.26 o
   0   0  20       44.36       39.75      5.12 o
   2   0  20       73.64       77.87      5.97 o
   4   0  20       11.14        7.69      3.74 o
  -6   1  20       69.11       57.75     11.99 o
  -5   1  20        0.04       21.64     16.86 o
  -4   1  20        0.08       -4.91      3.27 o
  -3   1  20      123.85      112.60      5.56 o
  -2   1  20       35.48       21.43      3.26 o
  -1   1  20      420.17      472.98     12.45 o
   0   1  20        0.67        7.94      3.01 o
   1   1  20       39.01       40.55      3.84 o
   2   1  20        0.46        7.64     11.42 o
   3   1  20       14.76       25.11      4.71 o
   4   1  20      115.58      130.23     16.27 o
  -5   2  20       67.26       63.30      4.36 o
  -4   2  20      136.72      133.24     18.13 o
  -3   2  20      118.76      124.06     15.97 o
  -2   2  20       74.34       58.58      4.97 o
  -1   2  20       18.77       20.43     13.72 o
   0   2  20      353.78      330.83     16.02 o
   1   2  20        2.02       -2.44      3.24 o
   2   2  20       10.46        0.43      4.44 o
   3   2  20        0.21       -3.46      5.46 o
   4   2  20        6.84       -2.56      5.13 o
  -5   3  20       13.30        9.99      3.14 o
  -4   3  20        1.84       10.89      2.93 o
  -3   3  20       82.01       76.97      5.24 o
  -2   3  20        1.17       -1.90      7.70 o
  -1   3  20        8.22        1.95      4.72 o
   0   3  20       57.57       68.30     22.38 o
   1   3  20       93.16       84.65      4.72 o
   2   3  20       72.08       78.41      5.49 o
   3   3  20      166.79      160.17     11.86 o
  -4   4  20       63.60       68.91      4.83 o
  -3   4  20      169.75      168.64     13.82 o
  -2   4  20      138.08      136.94      6.57 o
  -1   4  20      314.98      324.71     11.42 o
   0   4  20      129.27      135.29      7.46 o
   1   4  20      162.98      170.64      7.34 o
   2   4  20        0.06       -1.11      2.76 o
   3   4  20        2.98        5.19      3.72 o
  -3   5  20       13.28       -1.41      6.42 o
  -2   5  20        9.14        7.34      3.30 o
  -1   5  20       23.45       24.07      8.42 o
   0   5  20        9.01       22.86      3.86 o
   1   5  20        0.33        2.26      3.37 o
   2   5  20        8.73        8.12      3.82 o
  -1   6  20      427.44      395.29     31.69 o
   0   6  20      157.26      179.29      8.95 o
  -5   0  21      212.11      266.69     14.92 o
  -3   0  21      166.58      141.63      9.26 o
  -1   0  21        0.22       -7.33      4.89 o
   1   0  21       25.52       12.23      4.86 o
   3   0  21       45.23       90.59     11.26 o
  -5   1  21        4.66        3.10      9.86 o
  -4   1  21       29.93       17.55      3.31 o
  -3   1  21        0.11       -2.86      6.00 o
  -2   1  21        8.39       10.55      3.67 o
  -1   1  21       58.89       40.93      3.74 o
   0   1  21       19.36       36.54      8.00 o
   1   1  21       52.38       59.12      5.04 o
   2   1  21       18.37       24.40      4.09 o
   3   1  21       80.68       56.95      5.57 o
  -5   2  21       60.06       60.23      4.70 o
  -4   2  21       20.56       17.82      5.62 o
  -3   2  21        1.71        4.18      5.44 o
  -2   2  21      114.51       88.87      5.39 o
  -1   2  21       75.68       72.53      5.16 o
   0   2  21       85.27       97.77     13.33 o
   1   2  21        0.76        1.09      2.82 o
   2   2  21        2.84       -3.06      5.42 o
   3   2  21       59.92       63.95     14.46 o
  -4   3  21        8.30        5.21      6.43 o
  -3   3  21       31.09       30.87      3.83 o
  -2   3  21       76.71       81.19      5.82 o
  -1   3  21      352.09      353.54     23.53 o
   0   3  21       18.09       10.18      3.33 o
   1   3  21      110.15      110.62      5.77 o
   2   3  21      124.82      139.70     22.43 o
  -3   4  21       21.96       21.73      4.26 o
  -2   4  21      236.87      255.65     12.70 o
  -1   4  21       12.84       25.76     17.26 o
   0   4  21        3.73        3.70     10.57 o
   1   4  21       23.55       27.76      4.36 o
   2   4  21        4.57       -0.57      3.17 o
  -2   5  21       50.93       56.95     11.22 o
  -1   5  21       14.31       13.21      5.02 o
   0   5  21      179.94      198.15     13.29 o
  -4   0  22      290.38      244.51     13.20 o
  -2   0  22        1.26       -3.46      3.72 o
   0   0  22      152.94      153.12      9.63 o
   2   0  22      153.84      173.87     15.60 o
  -4   1  22       24.57       39.42     11.39 o
  -3   1  22        0.35        3.37      7.27 o
  -2   1  22      132.81      123.21      8.29 o
  -1   1  22      266.45      244.52     10.86 o
   0   1  22      143.26      132.01     14.82 o
   1   1  22       13.96       22.90      3.46 o
   2   1  22       52.46       48.07      5.99 o
  -3   2  22        0.70       -3.30      2.82 o
  -2   2  22      141.89      141.13     17.09 o
  -1   2  22       73.81       58.52      4.74 o
   0   2  22      342.90      300.34     22.76 o
   1   2  22      130.16      128.81     10.37 o
   2   2  22       45.93       57.09      9.90 o
  -3   3  22      320.43      282.83     10.64 o
  -2   3  22       79.76       77.01     10.47 o
  -1   3  22        5.41       13.03      3.26 o
   0   3  22       74.74       81.58      9.30 o
   1   3  22      185.92      188.97      9.15 o
  -1   4  22       74.94       85.45      6.63 o
  -1   0  23      337.27      342.64     16.89 o
  -2   1  23        4.02       -4.35      2.90 o
  -1   1  23       43.43       44.96      4.72 o
   0   1  23        0.63       -0.04      3.00 o
  -1   2  23      258.49      309.14     13.14 o
 
